# Supplementary material for: Translational landscape during seed germination revealed by ribosome profiling
Source: Plant J. 2026 Jan 7;125(1):e70663. doi: 10.1111/tpj.70663 (PMC12778895; doi:10.1111/tpj.70663)
Supplement: Supplementary file 2 — Table S1. Mapping percentage of different RNAs. Table S2. Mapping percentage of the ribosome reads at different mRNA regions in all samples. Table S3. Mapping percentage of the ribosome reads at start and stop codon in all samples. Table S4. Codon usage index during seed germination. The value is normalize by the corresponding codon frequencies in coding sequences. Table S5. Description of 176 start codon‐enriched genes in dry seed. Table S6. GO term of 176 start codon‐enriched genes in dry seed. Table S7. Chi‐square test for each nucleotide position around the AUG start codon for the codon enriched‐genes in dry seeds. The asterisk sign indicates the significant different in the frequency in that nt position. Table S8. GO enrichment analysis of the translationally regulated genes across seed germination. Table S9. Clusters of mRNA changed in translational efficiency during seed germination. Table S10. GO enrichment analysis of the translationally regulated genes by clusters across seed germination. Table S11. Detected non‐coding RNA during seed germination. Table S12. Translationally regulated long non‐coding RNA (lncRNA) during seed germination. Table S13. Total proteomic identification of lncRNA‐encoded proteins at different stages during seed germination. Table S14. Genes that are translationally regulated by uORF during seed germination. [file TPJ-125-0-s002.xlsx]

## Sheet: Index
Supplemental Table 1 Mapping Percentage of Different RNAs.
Supplemental Table 2 Mapping Percentage of the ribosome reads at different mRNA regions in all samples.
Supplemental Table 3 Mapping Percentage of the ribosome reads at start and stop codon in all samples.
Supplemental Table 4 Codon usage index during seed germination. The value is normalize by the corresponding codon frequencies in coding sequences.
Supplemental Table 5 Description of 176 Start Codon Enriched Genes in Dry Seed.
Supplemental Table 6 GO term of 176 Start Codon Enriched Genes in Dry Seed
Supplemental Table 7. Chi-square test for each nucleotide position around the AUG start codon for the codon enriched genes in dry seeds. The asterisk sign indicates the significant different in the frequency in that nt position
Supplemental Table 8 GO enrichment analysis of the translationally regulated genes across seed germination.
Supplemental Table 9 Clusters of mRNA changed in translational efficiency during seed germination.
Supplemental Table 10 GO enrichment analysis of the translationally regulated genes by clusters across seed germination.
Supplemental Table 11 Detected non-coding RNA during seed germination.
Supplemental Table 12 Translationally regulated long non-coding RNA (lncRNA) during seed germination.
Supplemental Table 13 Total proteomic identification of lncRNA encoded proteins at different stages during seed germination.
Supplemental Table 14 Genes that are translationally regulated by uORF during seed germination

## Sheet: Supplemental table 1
Supplemental Table 1 Mapping Percentage of Different RNAs
Sample	rRNA	tRNA	snRNA	snoRNA	miRNA	lncRNA	mRNA	genome	unmapped	total sequenced reads
Dry-1	0.598762	0.000953982	0.00014322	0.000226438	3.01306e-06	0.00012594	0.0460276	0.278937	0.0748202	100230380
Dry-2	0.460641	0.000446339	0.000163023	0.000211273	1.59967e-05	0.000145682	0.0479468	0.40444	0.0859895	111289365
Dry-3	0.590419	0.00155423	0.000347716	0.000422786	3.28635e-05	0.000343436	0.0595082	0.268552	0.0788198	105812550
6h-1	0.470929	0.00227023	0.000345262	0.000556828	2.28234e-05	0.000362667	0.097892	0.334707	0.0929138	111637289
6h-2	0.383353	0.00159358	0.000288398	0.000452992	6.45628e-05	0.000327692	0.0920408	0.433823	0.0880559	110893879
6h-3	0.484024	0.00416905	0.00042714	0.000709138	5.90551e-05	0.000577744	0.120205	0.299272	0.0905562	111585713
26h-1	0.484485	0.000961956	0.000411473	0.00121267	1.84383e-05	0.00042185	0.0784003	0.343823	0.090266	101668492
26h-2	0.503188	0.000964978	0.000191338	0.000464958	1.54993e-05	0.00024496	0.0475188	0.350316	0.097096	92778312
26h-3	0.464526	0.00331841	0.000727665	0.00236833	6.01847e-05	0.000670874	0.12481	0.330037	0.0734813	141688642
48h-1	0.360333	0.00259012	0.000434228	0.0006291	3.00079e-05	0.000216173	0.115323	0.430994	0.0894505	139368941
48h-2	0.535325	0.00192773	0.000382381	0.000597606	3.41594e-06	0.000394753	0.0982282	0.304518	0.0586225	118915955
48h-3	0.417033	0.0041118	0.000652936	0.000858656	7.10548e-05	0.000351628	0.165304	0.348341	0.0632758	133993600
72h-1	0.390755	0.00132215	0.000298484	0.000351092	1.98478e-05	0.000126021	0.0711951	0.448633	0.0872998	119315969
72h-2	0.542035	0.00192799	0.000191434	0.000232254	1.3353e-05	0.000159734	0.0523735	0.335832	0.0672349	117683863
72h-3	0.44701	0.00448907	0.000499922	0.000298992	7.06088e-05	0.000237117	0.0842159	0.390594	0.0725845	113243695

## Sheet: Supplemental table 2
Supplemental Table 2 Mapping Percentage of the ribosome reads at different mRNA regions in all samples.
					average
%	5' UTR	CDS	3' UTR	P-value vs dry	5' UTR	CDS	3' UTR
dry-1	3.8	90.9	5.3	/	3.56667	92.3	4.13333
dry-2	3.3	93.6	3.1
dry-3	3.6	92.4	4
6h-1	2.3	96.8	0.9	0.00168533	2.36667	96.7667	0.866667
6h-2	2.3	96.9	0.8
6h-3	2.5	96.6	0.9
26h-1	1.9	97	1.1	0.000438589	1.9	97.1	1
26h-2	1.8	97.2	1
26h-3	2	97.1	0.9
48h-1	2.1	97	0.9	0.00085098	1.9	97.1	1
48h-2	1.7	97.2	1.1
48h-3	1.9	97.1	1
72h-1	2.3	96.7	1	0.00129298	2.36667	96.5667	1.06667
72h-2	2.4	96.5	1.1
72h-3	2.4	96.5	1.1

## Sheet: Supplemental table 3
Supplemental Table 3 Mapping Percentage of the ribosome reads at start and stop codon in all samples.
start codon	start_Psite_count	total_Psite_count	ratio	mean	t.test vs dry
Dry-1	38947	382390	0.101852	0.0760154
Dry-2	22343	404455	0.0552422
Dry-3	78054	1100087	0.0709526
6h-1	53828	3125086	0.0172245	0.0171536	0.0126707
6h-2	38424	2338505	0.016431
6h-3	103083	5789481	0.0178052
26h-1	25046	1647157	0.0152056	0.0166031	0.0123465
26h-2	11185	684496	0.0163405
26h-3	86635	4743669	0.0182633
48h-1	31096	2783458	0.0111717	0.0132	0.0102182
48h-2	92675	6465259	0.0143343
48h-3	80209	5691056	0.0140939
72h-1	33264	1711142	0.0194396	0.018158	0.0135204
72h-2	50742	2712653	0.0187057
72h-3	39394	2412582	0.0163286
stop codon	stop_Psite_count	total_Psite_count	ratio	mean	t.test vs dry
Dry-1	887	382390	0.00231962	0.00178633
Dry-2	555	404455	0.00137222
Dry-3	1834	1100087	0.00166714
6h-1	656	3125086	0.000209914	0.000207756	0.00520053
6h-2	469	2338505	0.000200555
6h-3	1232	5789481	0.0002128
26h-1	392	1647157	0.000237986	0.000239482	0.00520841
26h-2	184	684496	0.000268811
26h-3	1004	4743669	0.000211651
48h-1	604	2783458	0.000216996	0.00026268	0.00521419
48h-2	1755	6465259	0.000271451
48h-3	1705	5691056	0.000299593
72h-1	369	1711142	0.000215645	0.000228252	0.00520561
72h-2	653	2712653	0.000240724
72h-3	551	2412582	0.000228386

## Sheet: Supplemental table 4
Supplemental Table 4 Codon usage index during seed germination. The value is normalize by the corresponding codon frequencies in coding sequences.
	codon	aa	class	Dry-1	Dry-2	Dry-3	6h-1	6h-2	6h-3	26h-1	26h-2	26h-3	48h-1	48h-2	48h-3	72h-1	72h-2	72h-3
1	GCC	A	cds	0.111418	0.252482	0.159784	0.664101	0.721467	0.62757	0.70421	0.703259	0.628084	0.678318	0.636933	0.684256	0.266413	0.424557	0.304368
2	GCG	A	cds	0.209832	0.303576	0.254477	0.61686	0.655193	0.631986	0.569986	0.554766	0.565628	0.475798	0.568958	0.555275	0.21019	0.360853	0.270474
3	GCU	A	cds	0.14184	0.290932	0.205827	0.776973	0.824076	0.754828	0.770185	0.753445	0.697114	0.676295	0.712729	0.700439	0.254668	0.448151	0.290315
4	GCA	A	cds	0.0754715	0.148918	0.0843818	0.482998	0.494382	0.463895	0.457272	0.453226	0.413187	0.395689	0.471047	0.457171	0.161796	0.296927	0.202206
5	AGA	R	cds	0.0646157	0.117736	0.0814448	0.472459	0.468174	0.503915	0.439686	0.434412	0.44251	0.336318	0.521528	0.471501	0.153462	0.332328	0.212057
6	CGG	R	cds	0.0342317	0.0925086	0.0503746	0.375373	0.393853	0.373752	0.314096	0.298078	0.301719	0.280565	0.336362	0.337142	0.131553	0.223422	0.161677
7	AGG	R	cds	0.0774044	0.139779	0.102848	0.610481	0.634883	0.664498	0.533792	0.557761	0.624636	0.362515	0.507704	0.513946	0.160379	0.286417	0.199646
8	CGA	R	cds	0.0721399	0.127065	0.0763328	0.412837	0.424073	0.402482	0.37387	0.356224	0.361964	0.298276	0.37184	0.360503	0.134162	0.237314	0.156189
9	CGC	R	cds	0.0461557	0.156837	0.07605	0.534811	0.614568	0.526288	0.517236	0.51888	0.528778	0.421493	0.386487	0.445842	0.155739	0.236451	0.168779
10	CGU	R	cds	0.167421	0.334981	0.202492	0.894065	1	0.863102	0.963394	1	1	0.713181	0.758045	0.781443	0.267652	0.446446	0.294707
11	AAC	N	cds	0.110135	0.208961	0.140429	0.684594	0.670066	0.649654	0.64284	0.630652	0.604177	0.526317	0.642943	0.644037	0.224212	0.445214	0.295437
12	AAU	N	cds	0.0683762	0.12559	0.0901736	0.510875	0.472423	0.485732	0.498821	0.480678	0.449658	0.388289	0.543608	0.508882	0.164217	0.342184	0.230423
13	GAC	D	cds	0.160078	0.281742	0.194768	0.694074	0.70575	0.667456	0.637043	0.658094	0.64004	0.656396	0.711971	0.778388	0.275116	0.504853	0.354381
14	GAU	D	cds	0.380198	0.747281	0.256116	0.829795	0.866272	0.668445	0.991859	0.987538	0.748511	0.798062	0.743476	0.807404	0.308441	0.487043	0.334483
15	UGC	C	cds	0.101214	0.170797	0.0887437	0.499896	0.509584	0.452319	0.419301	0.423888	0.382008	0.335343	0.353167	0.352267	0.135556	0.217762	0.147944
16	UGU	C	cds	0.0408276	0.0981349	0.0523965	0.390759	0.392302	0.359592	0.396045	0.400021	0.368648	0.315776	0.401238	0.348464	0.132663	0.25084	0.159393
17	CAA	Q	cds	0.0678934	0.1107	0.0710832	0.375953	0.361085	0.364039	0.35741	0.351858	0.357913	0.365826	0.454073	0.459555	0.148305	0.291986	0.199738
18	CAG	Q	cds	0.0743375	0.182966	0.0964079	0.681995	0.693563	0.647339	0.63893	0.650555	0.617745	0.48567	0.548637	0.579576	0.183548	0.33578	0.233001
19	GAG	E	cds	0.077204	0.148338	0.113995	0.541578	0.549308	0.576794	0.564929	0.572459	0.565457	0.410724	0.647028	0.580691	0.18479	0.371707	0.24939
20	GAA	E	cds	0.0424193	0.0715314	0.0522087	0.33973	0.327993	0.362256	0.344528	0.346005	0.348507	0.29494	0.487973	0.425773	0.131492	0.298062	0.192462
21	GGC	G	cds	0.440029	0.631188	0.638965	0.77744	0.88574	0.796449	0.767497	0.740748	0.691778	1	0.859054	0.929882	1	1	1
22	GGU	G	cds	0.229905	0.390976	0.280709	0.888512	0.949559	0.8799	1	0.974565	0.959253	0.878003	1	1	0.349181	0.616548	0.462219
23	GGA	G	cds	0.172708	0.24708	0.210979	0.57611	0.61131	0.61736	0.544515	0.535619	0.577284	0.516009	0.752062	0.701711	0.243235	0.495105	0.350591
24	GGG	G	cds	0.0539364	0.10999	0.0753461	0.413539	0.424804	0.453701	0.373483	0.36762	0.408058	0.331647	0.51064	0.475922	0.155743	0.308605	0.227868
25	CAC	H	cds	0.0777326	0.202724	0.093106	0.68245	0.716531	0.64996	0.658245	0.661579	0.632747	0.50664	0.502713	0.54061	0.199972	0.294901	0.206014
26	CAU	H	cds	0.081736	0.151782	0.0841353	0.541177	0.530539	0.491333	0.510102	0.510266	0.487134	0.391901	0.437974	0.442355	0.160196	0.278258	0.183709
27	AUA	I	cds	0.0331845	0.0529815	0.0245418	0.27758	0.256643	0.269543	0.238211	0.224997	0.231205	0.206917	0.310758	0.291801	0.0933938	0.200735	0.130777
28	AUC	I	cds	0.0754958	0.169648	0.100707	0.643992	0.639066	0.61587	0.581818	0.588376	0.569261	0.474596	0.581933	0.532469	0.204599	0.373329	0.234053
29	AUU	I	cds	0.0381752	0.100594	0.0661902	0.510854	0.483528	0.487515	0.465946	0.457181	0.444198	0.397924	0.498669	0.466413	0.169869	0.320683	0.196057
30	CUG	L	cds	0.0189445	0.0895156	0.0302235	0.51239	0.486772	0.458599	0.462452	0.456994	0.415891	0.360002	0.43337	0.409081	0.161479	0.270578	0.175974
31	CUA	L	cds	0.0319849	0.081559	0.040757	0.428664	0.403998	0.387016	0.390511	0.380089	0.346184	0.352444	0.402827	0.402168	0.159952	0.28203	0.186529
32	UUA	L	cds	0.00848028	0.0409113	0.011206	0.334271	0.303409	0.302145	0.284843	0.282396	0.267042	0.284753	0.346641	0.332195	0.138433	0.251293	0.161106
33	CUU	L	cds	0.0537057	0.164229	0.0882461	0.646045	0.65885	0.577226	0.591512	0.567484	0.518195	0.5094	0.53677	0.522393	0.20907	0.356655	0.222691
34	UUG	L	cds	0.0416922	0.117935	0.0637407	0.529891	0.510872	0.483415	0.503066	0.503814	0.476768	0.394283	0.496141	0.469365	0.193911	0.330617	0.212835
35	CUC	L	cds	0.0436186	0.158277	0.0793321	0.598133	0.62546	0.548854	0.558038	0.538566	0.511984	0.524303	0.538283	0.502248	0.220956	0.354139	0.233036
36	AAA	K	cds	0.0803077	0.118794	0.101952	0.47738	0.439122	0.495738	0.403394	0.40255	0.423203	0.328778	0.497071	0.466837	0.144122	0.30121	0.191779
37	AAG	K	cds	0.195265	0.291863	0.233121	0.871808	0.856646	0.925472	0.829898	0.845561	0.889944	0.536967	0.768469	0.719465	0.233009	0.469179	0.298151
38	AUG	M	Start codon	1	1	1	1	0.975945	1	0.881688	0.890783	0.91401	0.616649	0.854807	0.815663	0.342594	0.631821	0.382372
39	UUC	F	cds	0.0841978	0.209217	0.148272	0.730416	0.721292	0.684561	0.660868	0.639476	0.623864	0.6263	0.705825	0.658073	0.242749	0.488374	0.303388
40	UUU	F	cds	0.0614878	0.123355	0.0898283	0.540379	0.495918	0.495928	0.461328	0.436894	0.410484	0.413474	0.510945	0.460576	0.161332	0.337975	0.207793
41	CCG	P	cds	0.117417	0.28444	0.201298	0.911939	0.930252	0.847735	0.713941	0.738753	0.696338	0.709223	0.798146	0.805243	0.314642	0.535834	0.395336
42	CCC	P	cds	0.0673191	0.247277	0.177491	0.783975	0.752095	0.685689	0.793463	0.818107	0.745701	0.783247	0.827475	0.849676	0.309912	0.566814	0.391219
43	CCU	P	cds	0.13547	0.328411	0.206738	0.965113	0.942987	0.823621	0.945471	0.909707	0.839998	0.900753	0.901004	0.900132	0.307309	0.557362	0.377545
44	CCA	P	cds	0.126567	0.269492	0.176512	0.852319	0.795261	0.71983	0.80336	0.775875	0.718228	0.753797	0.824389	0.803661	0.293821	0.521777	0.369968
45	AGC	S	cds	0.02115	0.0725826	0.0262962	0.38429	0.390344	0.369372	0.342928	0.345704	0.332593	0.303801	0.355722	0.366435	0.131832	0.23695	0.156952
46	UCG	S	cds	0.0264669	0.0808959	0.0265737	0.401037	0.413172	0.390554	0.342326	0.341445	0.351461	0.286405	0.328189	0.321745	0.141153	0.217467	0.148742
47	UCU	S	cds	0.0191881	0.0945121	0.0410512	0.479555	0.490209	0.459842	0.426405	0.430134	0.405537	0.375323	0.395957	0.374303	0.14232	0.243646	0.154658
48	UCA	S	cds	0	0.0365936	0.00176065	0.331131	0.322237	0.315292	0.298027	0.30017	0.282831	0.271807	0.309529	0.295184	0.117476	0.215851	0.136934
49	UCC	S	cds	0.0259604	0.121425	0.0564056	0.50462	0.531741	0.454534	0.461519	0.46614	0.422797	0.411019	0.399106	0.395797	0.159224	0.250973	0.169523
50	AGU	S	cds	0.0186085	0.059309	0.0197637	0.377138	0.379439	0.36912	0.32968	0.316028	0.317064	0.27452	0.363658	0.342797	0.116637	0.236802	0.149797
51	UAG	*	Stop codon	0.13876	0.139585	0.118726	0.00804485	0.0151967	0.00438885	0.00165253	0.0122958	0.00150505	0.000421818	0	0	8.86789e-05	0	0
52	UAA	*	Stop codon	0.0625024	0.0527572	0.0166064	0.00911609	0.0130385	0.0108717	0.00125138	0.00704968	0.00395668	0.00049738	0.00596286	0.016903	0	0.0110246	0.00389118
53	UGA	*	Stop codon	0.0389137	0	0	0	0	0	0	0	0	0	0.0101571	0.016679	0.00342942	0.0131686	0.00711531
54	ACA	T	cds	0.0783214	0.122095	0.0708409	0.443825	0.426425	0.398804	0.406943	0.397492	0.355041	0.346546	0.435671	0.397613	0.143457	0.276502	0.173954
55	ACC	T	cds	0.102837	0.241349	0.147033	0.712003	0.710959	0.66444	0.700099	0.695699	0.61374	0.588244	0.656109	0.63366	0.24117	0.408929	0.274335
56	ACG	T	cds	0.0952867	0.154192	0.0956257	0.547754	0.549284	0.525884	0.457258	0.461564	0.439619	0.358168	0.450919	0.440522	0.172045	0.302708	0.19751
57	ACU	T	cds	0.100838	0.204343	0.131134	0.702406	0.704477	0.639309	0.621065	0.59329	0.544861	0.538266	0.596941	0.593423	0.21443	0.387619	0.243645
58	UGG	W	cds	0.0444726	0.10973	0.0654515	0.471458	0.474578	0.473096	0.407714	0.416306	0.427085	0.332479	0.41947	0.415517	0.168553	0.271199	0.196841
59	UAU	Y	cds	0.0458626	0.100533	0.0606996	0.450517	0.41691	0.43297	0.420657	0.419152	0.39915	0.352851	0.469614	0.419748	0.146073	0.294286	0.189748
60	UAC	Y	cds	0.421146	0.469152	0.250604	0.845286	0.809458	0.730813	0.828364	0.911638	0.768791	0.96566	0.775593	0.904926	0.368289	0.516297	0.414033
61	GUA	V	cds	0.0406123	0.0713461	0.0353531	0.33003	0.310722	0.316191	0.314579	0.296502	0.295658	0.290629	0.384242	0.353821	0.118165	0.239856	0.155373
62	GUG	V	cds	0.0625607	0.143037	0.0792607	0.514163	0.554229	0.518821	0.505832	0.495903	0.508803	0.390392	0.51879	0.483266	0.176646	0.309359	0.20742
63	GUU	V	cds	0.0725166	0.163959	0.104293	0.578081	0.581137	0.552406	0.580762	0.562716	0.53294	0.51739	0.631707	0.566427	0.205348	0.393749	0.24427
64	GUC	V	cds	0.0618168	0.178915	0.101991	0.562326	0.598347	0.537527	0.616708	0.609448	0.554856	0.572123	0.633718	0.600019	0.220564	0.400857	0.262172

## Sheet: Supplemental table 5
Supplemental Table 5 Description of 176 Start Codon Enriched Genes in Dry Seed
Gene stable ID	Gene name	Gene description
AT1G01170	AT1G01170	ozone-responsive stress-like protein (DUF1138) [Source:NCBI gene (formerly Entrezgene);Acc:839263]
AT1G03790	SOM	Zinc finger C-x8-C-x5-C-x3-H type family protein [Source:NCBI gene (formerly Entrezgene);Acc:839408]
AT1G04560	AT1G04560	AWPM-19-like family protein [Source:NCBI gene (formerly Entrezgene);Acc:839491]
AT1G05340	AT1G05340	cysteine-rich TM module stress tolerance protein [Source:NCBI gene (formerly Entrezgene);Acc:837033]
AT1G05510	AT1G05510	naphthalene 1,2-dioxygenase subunit alpha (DUF1264) [Source:NCBI gene (formerly Entrezgene);Acc:837053]
AT1G07645	DSI-1VOC	dessication-induced 1VOC superfamily protein [Source:NCBI gene (formerly Entrezgene);Acc:2745745]
AT1G07985	AT1G07985	Expressed protein [Source:NCBI gene (formerly Entrezgene);Acc:2745747]
AT1G11475	NRPB10	RNA polymerases N / 8 kDa subunit [Source:NCBI gene (formerly Entrezgene);Acc:837690]
AT1G13360	AT1G13360
AT1G14930	AT1G14930	Polyketide cyclase/dehydrase and lipid transport superfamily protein [Source:NCBI gene (formerly Entrezgene);Acc:838058]
AT1G14940	AT1G14940	Polyketide cyclase/dehydrase and lipid transport superfamily protein [Source:NCBI gene (formerly Entrezgene);Acc:838059]
AT1G14950	AT1G14950	Polyketide cyclase/dehydrase and lipid transport superfamily protein [Source:NCBI gene (formerly Entrezgene);Acc:838060]
AT1G15230	AT1G15230
AT1G16730	UP6
AT1G17080	AT1G17080	Ribosomal protein L18ae family [Source:NCBI gene (formerly Entrezgene);Acc:838278]
AT1G17810	BETA-TIP	beta-tonoplast intrinsic protein [Source:NCBI gene (formerly Entrezgene);Acc:838359]
AT1G19530	AT1G19530	DNA polymerase epsilon catalytic subunit A [Source:NCBI gene (formerly Entrezgene);Acc:838540]
AT1G20620	CAT3	catalase 3 [Source:NCBI gene (formerly Entrezgene);Acc:838651]
AT1G21000	AT1G21000	PLATZ transcription factor family protein [Source:NCBI gene (formerly Entrezgene);Acc:838694]
AT1G29680	AT1G29680	histone acetyltransferase (DUF1264) [Source:NCBI gene (formerly Entrezgene);Acc:839845]
AT1G31440	AT1G31440	SH3 domain-containing protein [Source:NCBI gene (formerly Entrezgene);Acc:840034]
AT1G31750	AT1G31750	proline-rich family protein [Source:NCBI gene (formerly Entrezgene);Acc:840062]
AT1G36730	AT1G36730	Translation initiation factor IF2/IF5 [Source:NCBI gene (formerly Entrezgene);Acc:840582]
AT1G47540	AT1G47540	Scorpion toxin-like knottin superfamily protein [Source:NCBI gene (formerly Entrezgene);Acc:841163]
AT1G47970	AT1G47970	nucleolin [Source:NCBI gene (formerly Entrezgene);Acc:841215]
AT1G48130	PER1	1-cysteine peroxiredoxin 1 [Source:NCBI gene (formerly Entrezgene);Acc:841231]
AT1G51650	AT1G51650	ATP synthase epsilon chain [Source:NCBI gene (formerly Entrezgene);Acc:841590]
AT1G52690	LEA7	Late embryosis abundant protein (LEA) family protein [Source:NCBI gene (formerly Entrezgene);Acc:841701]
AT1G54050	AT1G54050	HSP20-like chaperones superfamily protein [Source:NCBI gene (formerly Entrezgene);Acc:841843]
AT1G56220	AT1G56220	Dormancy/auxin associated family protein [Source:NCBI gene (formerly Entrezgene);Acc:842075]
AT1G61340	FBS1	F-box family protein [Source:NCBI gene (formerly Entrezgene);Acc:842428]
AT1G62420	AT1G62420	DUF506 family protein (DUF506) [Source:NCBI gene (formerly Entrezgene);Acc:842540]
AT1G62510	AT1G62510	Bifunctional inhibitor/lipid-transfer protein/seed storage 2S albumin superfamily protein [Source:NCBI gene (formerly Entrezgene);Acc:842548]
AT1G62710	BETA-VPE	beta vacuolar processing enzyme [Source:NCBI gene (formerly Entrezgene);Acc:842569]
AT1G63180	UGE3	UDP-D-glucose/UDP-D-galactose 4-epimerase 3 [Source:NCBI gene (formerly Entrezgene);Acc:842622]
AT1G67920	AT1G67920
AT1G68240	AT1G68240	basic helix-loop-helix (bHLH) DNA-binding superfamily protein [Source:NCBI gene (formerly Entrezgene);Acc:843153]
AT1G70800	EHB1	Calcium-dependent lipid-binding (CaLB domain) family protein [Source:NCBI gene (formerly Entrezgene);Acc:843417]
AT1G70840	MLP31	MLP-like protein 31 [Source:NCBI gene (formerly Entrezgene);Acc:843421]
AT1G73030	VPS46.2	SNF7 family protein [Source:NCBI gene (formerly Entrezgene);Acc:843634]
AT1G73190	TIP3;1	Aquaporin-like superfamily protein [Source:NCBI gene (formerly Entrezgene);Acc:843653]
AT1G75830	LCR67	low-molecular-weight cysteine-rich 67 [Source:NCBI gene (formerly Entrezgene);Acc:843916]
AT1G76590	AT1G76590	PLATZ transcription factor family protein [Source:NCBI gene (formerly Entrezgene);Acc:843992]
AT1G77940	AT1G77940	Ribosomal protein L7Ae/L30e/S12e/Gadd45 family protein [Source:NCBI gene (formerly Entrezgene);Acc:844129]
AT2G02100	LCR69	low-molecular-weight cysteine-rich 69 [Source:NCBI gene (formerly Entrezgene);Acc:814741]
AT2G02120	PDF2.1	Scorpion toxin-like knottin superfamily protein [Source:NCBI gene (formerly Entrezgene);Acc:814743]
AT2G02390	GSTZ1	glutathione S-transferase zeta 1 [Source:NCBI gene (formerly Entrezgene);Acc:814770]
AT2G02930	GSTF3	glutathione S-transferase F3 [Source:NCBI gene (formerly Entrezgene);Acc:814822]
AT2G05580	AT2G05580	Glycine-rich protein family [Source:NCBI gene (formerly Entrezgene);Acc:3768507]
AT2G15010	AT2G15010	Plant thionin [Source:NCBI gene (formerly Entrezgene);Acc:815990]
AT2G19900	NADP-ME1	NADP-malic enzyme 1 [Source:NCBI gene (formerly Entrezgene);Acc:816509]
AT2G23090	AT2G23090	Uncharacterized protein family SERF [Source:NCBI gene (formerly Entrezgene);Acc:816839]
AT2G23110	AT2G23110	Late embryosis abundant protein, group 6 [Source:NCBI gene (formerly Entrezgene);Acc:816843]
AT2G23120	AT2G23120	Late embryosis abundant protein, group 6 [Source:NCBI gene (formerly Entrezgene);Acc:816844]
AT2G23240	AtMT4b	Plant EC metallothionein-like protein, family 15 [Source:NCBI gene (formerly Entrezgene);Acc:816856]
AT2G24940	MAPR2	membrane-associated progesterone binding protein 2 [Source:NCBI gene (formerly Entrezgene);Acc:817032]
AT2G27730	AT2G27730	copper ion binding protein [Source:NCBI gene (formerly Entrezgene);Acc:817319]
AT2G28420	GLYI8	Lactoylglutathione lyase / glyoxalase I family protein [Source:NCBI gene (formerly Entrezgene);Acc:817390]
AT2G28490	AT2G28490	RmlC-like cupins superfamily protein [Source:NCBI gene (formerly Entrezgene);Acc:817397]
AT2G32090	AT2G32090	Lactoylglutathione lyase / glyoxalase I family protein [Source:NCBI gene (formerly Entrezgene);Acc:817769]
AT2G33520	AT2G33520	cysteine-rich/transmembrane domain protein A [Source:NCBI gene (formerly Entrezgene);Acc:817917]
AT2G33590	CRL1	NAD(P)-binding Rossmann-fold superfamily protein [Source:NCBI gene (formerly Entrezgene);Acc:817925]
AT2G35300	LEA18	Late embryosis abundant protein, group 1 protein [Source:NCBI gene (formerly Entrezgene);Acc:818097]
AT2G38870	AT2G38870	Serine protease inhibitor, potato inhibitor I-type family protein [Source:NCBI gene (formerly Entrezgene);Acc:818471]
AT2G38905	AT2G38905	Low temperature and salt responsive protein family [Source:NCBI gene (formerly Entrezgene);Acc:818475]
AT2G40170	GEA6	Stress induced protein [Source:NCBI gene (formerly Entrezgene);Acc:818608]
AT2G41260	M17	glycine-rich protein / late embryosis abundant protein (M17) [Source:NCBI gene (formerly Entrezgene);Acc:818725]
AT2G41280	M10	late embryosis abundant protein (M10) / LEA protein M10 [Source:NCBI gene (formerly Entrezgene);Acc:818727]
AT2G43460	AT2G43460	Ribosomal L38e protein family [Source:NCBI gene (formerly Entrezgene);Acc:818947]
AT2G44310
AT2G45510	CYP704A2	cytochrome P450, family 704, subfamily A, polypeptide 2 [Source:NCBI gene (formerly Entrezgene);Acc:819159]
AT2G46390	SDH8	succinate dehydrogenase subunit [Source:NCBI gene (formerly Entrezgene);Acc:819247]
AT2G47770	TSPO	TSPO(outer membrane tryptophan-rich sensory protein)-like protein [Source:NCBI gene (formerly Entrezgene);Acc:819389]
AT3G02480	AT3G02480	Late embryosis abundant protein (LEA) family protein [Source:NCBI gene (formerly Entrezgene);Acc:821185]
AT3G03150	AT3G03150
AT3G03341	AT3G03341	cold-regulated protein [Source:NCBI gene (formerly Entrezgene);Acc:6240770]
AT3G05500	AT3G05500	Rubber elongation factor protein (REF) [Source:NCBI gene (formerly Entrezgene);Acc:819715]
AT3G06420	ATG8H	Ubiquitin-like superfamily protein [Source:NCBI gene (formerly Entrezgene);Acc:819816]
AT3G06700	AT3G06700	Ribosomal L29e protein family [Source:NCBI gene (formerly Entrezgene);Acc:819855]
AT3G06730	TRX z	Thioredoxin z [Source:NCBI gene (formerly Entrezgene);Acc:819858]
AT3G07230	AT3G07230	wound-responsive protein-like protein [Source:NCBI gene (formerly Entrezgene);Acc:819912]
AT3G07910	AT3G07910	reactive oxygen species modulator-like protein [Source:NCBI gene (formerly Entrezgene);Acc:819982]
AT3G09390	MT2A	metallothionein 2A [Source:NCBI gene (formerly Entrezgene);Acc:820098]
AT3G10020	AT3G10020	plant/protein [Source:NCBI gene (formerly Entrezgene);Acc:820163]
AT3G11120	AT3G11120	Ribosomal protein L41 family [Source:NCBI gene (formerly Entrezgene);Acc:820283]
AT3G15280	AT3G15280
AT3G15670	AT3G15670	Late embryosis abundant protein (LEA) family protein [Source:NCBI gene (formerly Entrezgene);Acc:820810]
AT3G17520	AT3G17520	Late embryosis abundant protein (LEA) family protein [Source:NCBI gene (formerly Entrezgene);Acc:821017]
AT3G22500	ATECP31	Seed maturation protein [Source:NCBI gene (formerly Entrezgene);Acc:821821]
AT3G22640	PAP85	cupin family protein [Source:NCBI gene (formerly Entrezgene);Acc:821835]
AT3G22740	HMT3	homocysteine S-methyltransferase 3 [Source:NCBI gene (formerly Entrezgene);Acc:821845]
AT3G27660	OLEO4	oleosin 4 [Source:NCBI gene (formerly Entrezgene);Acc:822388]
AT3G30775	ERD5	Methylenetetrahydrofolate reductase family protein [Source:NCBI gene (formerly Entrezgene);Acc:822833]
AT3G44010	AT3G44010	Ribosomal protein S14p/S29e family protein [Source:NCBI gene (formerly Entrezgene);Acc:823518]
AT3G46230	HSP17.4	heat shock protein 17.4 [Source:NCBI gene (formerly Entrezgene);Acc:823768]
AT3G46560	TIM9	Tim10/DDP family zinc finger protein [Source:NCBI gene (formerly Entrezgene);Acc:823809]
AT3G50980	XERO1	dehydrin xero 1 [Source:NCBI gene (formerly Entrezgene);Acc:824262]
AT3G51810	EM1	Stress induced protein [Source:NCBI gene (formerly Entrezgene);Acc:824344]
AT3G51880	HMGB1	high mobility group B1 [Source:NCBI gene (formerly Entrezgene);Acc:824351]
AT3G52730	AT3G52730	ubiquinol-cytochrome C reductase UQCRX/QCR9-like family protein [Source:NCBI gene (formerly Entrezgene);Acc:824439]
AT3G58450	AT3G58450	Adenine nucleotide alpha hydrolases-like superfamily protein [Source:NCBI gene (formerly Entrezgene);Acc:825014]
AT3G59540	AT3G59540	Ribosomal L38e protein family [Source:NCBI gene (formerly Entrezgene);Acc:825123]
AT3G59940	AT3G59940	Galactose oxidase/kelch repeat superfamily protein [Source:NCBI gene (formerly Entrezgene);Acc:825164]
AT3G61110	RS27A	ribosomal protein S27 [Source:NCBI gene (formerly Entrezgene);Acc:825283]
AT3G62250	UBQ5	ubiquitin 5 [Source:NCBI gene (formerly Entrezgene);Acc:825398]
AT4G09600	GASA3	GAST1 protein homolog 3 [Source:NCBI gene (formerly Entrezgene);Acc:826545]
AT4G09610	GASA2	GAST1 protein homolog 2 [Source:NCBI gene (formerly Entrezgene);Acc:826546]
AT4G11310	AT4G11310	Papain family cysteine protease [Source:NCBI gene (formerly Entrezgene);Acc:826733]
AT4G12290	AT4G12290	Copper amine oxidase family protein [Source:NCBI gene (formerly Entrezgene);Acc:826838]
AT4G13250	NYC1	NAD(P)-binding Rossmann-fold superfamily protein [Source:NCBI gene (formerly Entrezgene);Acc:826942]
AT4G14320	AT4G14320	Zinc-binding ribosomal protein family protein [Source:NCBI gene (formerly Entrezgene);Acc:827074]
AT4G25140	OLEO1	oleosin 1 [Source:NCBI gene (formerly Entrezgene);Acc:828617]
AT4G25200	HSP23.6-MITO	mitochondrion-localized small heat shock protein 23.6 [Source:NCBI gene (formerly Entrezgene);Acc:828623]
AT4G25580	AT4G25580	CAP160 protein [Source:NCBI gene (formerly Entrezgene);Acc:828663]
AT4G27140	SESA1	seed storage albumin 1 [Source:NCBI gene (formerly Entrezgene);Acc:828822]
AT4G27150	SESA2	seed storage albumin 2 [Source:NCBI gene (formerly Entrezgene);Acc:828823]
AT4G27160	SESA3	seed storage albumin 3 [Source:NCBI gene (formerly Entrezgene);Acc:828824]
AT4G27170	SESA4	seed storage albumin 4 [Source:NCBI gene (formerly Entrezgene);Acc:828825]
AT4G28520	CRU3	cruciferin 3 [Source:NCBI gene (formerly Entrezgene);Acc:828970]
AT4G29390	AT4G29390	Ribosomal protein S30 family protein [Source:NCBI gene (formerly Entrezgene);Acc:829060]
AT4G31300	PBA1	N-terminal nucleophile aminohydrolases (Ntn hydrolases) superfamily protein [Source:NCBI gene (formerly Entrezgene);Acc:829257]
AT4G31830	AT4G31830	transmembrane protein [Source:NCBI gene (formerly Entrezgene);Acc:829312]
AT4G31985	AT4G31985	Ribosomal protein L39 family protein [Source:NCBI gene (formerly Entrezgene);Acc:829329]
AT4G33467	AT4G33467
AT4G33865	AT4G33865	Ribosomal protein S14p/S29e family protein [Source:NCBI gene (formerly Entrezgene);Acc:829529]
AT4G34290	AT4G34290	SWIB/MDM2 domain superfamily protein [Source:NCBI gene (formerly Entrezgene);Acc:829579]
AT4G36040	J11	Chaperone DnaJ-domain superfamily protein [Source:NCBI gene (formerly Entrezgene);Acc:829760]
AT4G36600	AT4G36600	Late embryosis abundant (LEA) protein [Source:NCBI gene (formerly Entrezgene);Acc:829812]
AT4G38580	FP6	farnesylated protein 6 [Source:NCBI gene (formerly Entrezgene);Acc:830015]
AT4G38740	CYP18-3
AT4G40040	AT4G40040	Histone superfamily protein [Source:NCBI gene (formerly Entrezgene);Acc:830165]
AT5G01670	AT5G01670	NAD(P)-linked oxidoreductase superfamily protein [Source:NCBI gene (formerly Entrezgene);Acc:831701]
AT5G02020	SIS	E3 ubiquitin-protein ligase RLIM-like protein [Source:NCBI gene (formerly Entrezgene);Acc:831782]
AT5G02610	AT5G02610	Ribosomal L29 family protein [Source:NCBI gene (formerly Entrezgene);Acc:831853]
AT5G03460	AT5G03460	transmembrane protein [Source:NCBI gene (formerly Entrezgene);Acc:831829]
AT5G03850	AT5G03850	Nucleic acid-binding, OB-fold-like protein [Source:NCBI gene (formerly Entrezgene);Acc:831692]
AT5G05410	DREB2A	DRE-binding protein 2A [Source:NCBI gene (formerly Entrezgene);Acc:830424]
AT5G06760	LEA4-5	Late Embryosis Abundant 4-5 [Source:NCBI gene (formerly Entrezgene);Acc:830565]
AT5G08040	TOM5	mitochondrial import receptor subunit TOM5-like protein [Source:NCBI gene (formerly Entrezgene);Acc:830698]
AT5G10980	AT5G10980	Histone superfamily protein [Source:NCBI gene (formerly Entrezgene);Acc:830965]
AT5G11740	AGP15	arabinogalactan protein 15 [Source:NCBI gene (formerly Entrezgene);Acc:831046]
AT5G12030	HSP17.6A	heat shock protein 17.6A [Source:NCBI gene (formerly Entrezgene);Acc:831076]
AT5G13800	PPH	pheophytinase [Source:NCBI gene (formerly Entrezgene);Acc:831225]
AT5G17190	AT5G17190	B-cell receptor-associated-like protein [Source:NCBI gene (formerly Entrezgene);Acc:831583]
AT5G18130	AT5G18130	transmembrane protein [Source:NCBI gene (formerly Entrezgene);Acc:831931]
AT5G21940	AT5G21940	hybrid signal transduction histidine kinase M-like protein [Source:NCBI gene (formerly Entrezgene);Acc:832254]
AT5G36910	THI2.2	thionin 2.2 [Source:NCBI gene (formerly Entrezgene);Acc:833659]
AT5G39850	AT5G39850	Ribosomal protein S4 [Source:NCBI gene (formerly Entrezgene);Acc:833981]
AT5G40370	GRXC2	Glutaredoxin family protein [Source:NCBI gene (formerly Entrezgene);Acc:834035]
AT5G40420	OLEO2	oleosin 2 [Source:NCBI gene (formerly Entrezgene);Acc:834040]
AT5G43970	TOM22-V	translocase of outer membrane 22-V [Source:NCBI gene (formerly Entrezgene);Acc:834420]
AT5G44310	AT5G44310	Late embryosis abundant protein (LEA) family protein [Source:NCBI gene (formerly Entrezgene);Acc:834454]
AT5G45390	CLPP4	CLP protease P4 [Source:NCBI gene (formerly Entrezgene);Acc:834575]
AT5G45690	AT5G45690	histone acetyltransferase (DUF1264) [Source:NCBI gene (formerly Entrezgene);Acc:834608]
AT5G47120	BI1	BAX inhibitor 1 [Source:NCBI gene (formerly Entrezgene);Acc:834758]
AT5G47930	AT5G47930	Zinc-binding ribosomal protein family protein [Source:NCBI gene (formerly Entrezgene);Acc:834844]
AT5G50460	AT5G50460	secE/sec61-gamma protein transport protein [Source:NCBI gene (formerly Entrezgene);Acc:835114]
AT5G50600	HSD1	hydroxysteroid dehydrogenase 1 [Source:NCBI gene (formerly Entrezgene);Acc:835129]
AT5G50700	HSD1	hydroxysteroid dehydrogenase 1 [Source:NCBI gene (formerly Entrezgene);Acc:835141]
AT5G51040	SDHAF2	succinate dehydrogenase assembly factor [Source:NCBI gene (formerly Entrezgene);Acc:835177]
AT5G51570	AT5G51570	SPFH/Band 7/PHB domain-containing membrane-associated protein family [Source:NCBI gene (formerly Entrezgene);Acc:835231]
AT5G52650	AT5G52650	RNA binding Plectin/S10 domain-containing protein [Source:NCBI gene (formerly Entrezgene);Acc:835342]
AT5G54640	RAT5	Histone superfamily protein [Source:NCBI gene (formerly Entrezgene);Acc:835553]
AT5G54740	SESA5	seed storage albumin 5 [Source:NCBI gene (formerly Entrezgene);Acc:835563]
AT5G54800	GPT1	glucose 6-phosphate/phosphate translocator 1 [Source:NCBI gene (formerly Entrezgene);Acc:835570]
AT5G54940	AT5G54940	Translation initiation factor SUI1 family protein [Source:NCBI gene (formerly Entrezgene);Acc:835585]
AT5G54960	PDC2	pyruvate decarboxylase-2 [Source:NCBI gene (formerly Entrezgene);Acc:835587]
AT5G55410	AT5G55410	Bifunctional inhibitor/lipid-transfer protein/seed storage 2S albumin superfamily protein [Source:NCBI gene (formerly Entrezgene);Acc:835634]
AT5G57550	XTH25	xyloglucan endotransglucosylase/hydrolase 25 [Source:NCBI gene (formerly Entrezgene);Acc:835859]
AT5G57815	AT5G57815	Cytochrome c oxidase, subunit Vib family protein [Source:NCBI gene (formerly Entrezgene);Acc:835891]
AT5G64140	RPS28	ribosomal protein S28 [Source:NCBI gene (formerly Entrezgene);Acc:836535]
AT5G64260	EXL2	EXORDIUM like 2 [Source:NCBI gene (formerly Entrezgene);Acc:836547]
AT5G64430	AT5G64430	Octicosapeptide/Phox/Bem1p family protein [Source:NCBI gene (formerly Entrezgene);Acc:836564]
AT5G65207	AT5G65207
AT5G66400	RAB18	Dehydrin family protein [Source:NCBI gene (formerly Entrezgene);Acc:836772]
AT5G66580	AT5G66580

## Sheet: Supplemental table 6
Supplemental Table 6 GO term of 176 Start Codon Enriched Genes in Dry Seed
Analysis Type:	PANTHER Overrepresentation Test (Released 20221013)
Annotation Version and Release Date:	GO Ontology database DOI: 10.5281/zenodo.6799722 Released 2022-07-01
Analyzed List:	upload_1 (Arabidopsis thaliana)
Reference List:	Arabidopsis thaliana (all genes in database)
Test Type:	FISHER
Correction:	FDR
GO biological process complete	Arabidopsis thaliana - REFLIST (27430)	upload_162	expected	over/under	fold Enrichment	P-value	FDR
seed oilbody biogenesis (GO:0010344)	9	4	0.05	+	75.25	7.86e-07	0.000132
lipid storage (GO:0019915)	29	6	0.17	+	35.03	5.26e-08	1.07e-05
response to freezing (GO:0050826)	27	5	0.16	+	31.36	1.16e-06	0.00018
seed maturation (GO:0010431)	89	11	0.53	+	20.93	1.83e-11	4.9e-09
response to zinc ion (GO:0010043)	46	4	0.27	+	14.72	0.000214	0.0221
dormancy process (GO:0022611)	47	4	0.28	+	14.41	0.000231	0.0234
seed dormancy process (GO:0010162)	47	4	0.28	+	14.41	0.000231	0.023
cold acclimation (GO:0009631)	62	5	0.37	+	13.65	4.72e-05	0.00632
maintenance of location (GO:0051235)	76	6	0.45	+	13.37	9.04e-06	0.00124
response to hydrogen peroxide (GO:0042542)	76	5	0.45	+	11.14	0.000117	0.0138
multicellular organismal reproductive process (GO:0048609)	230	11	1.36	+	8.1	2.02e-07	3.83e-05
multicellular organism reproduction (GO:0032504)	236	11	1.39	+	7.89	2.58e-07	4.6e-05
lipid localization (GO:0010876)	168	7	0.99	+	7.06	8.17e-05	0.01
developmental maturation (GO:0021700)	355	14	2.1	+	6.68	4.23e-08	8.9e-06
anatomical structure maturation (GO:0071695)	333	13	1.97	+	6.61	1.47e-07	2.88e-05
response to toxic substance (GO:0009636)	182	7	1.07	+	6.51	0.000132	0.0147
response to reactive oxygen species (GO:0000302)	165	6	0.97	+	6.16	0.000535	0.0443
response to cold (GO:0009409)	473	17	2.79	+	6.09	5.33e-09	1.21e-06
cellular response to abscisic acid stimulus (GO:0071215)	227	8	1.34	+	5.97	7.87e-05	0.0101
cellular response to alcohol (GO:0097306)	227	8	1.34	+	5.97	7.87e-05	0.00986
seed development (GO:0048316)	1287	43	7.6	+	5.66	1.71e-20	1.01e-16
fruit development (GO:0010154)	1338	43	7.9	+	5.44	7.08e-20	2.08e-16
response to abscisic acid (GO:0009737)	1073	34	6.34	+	5.37	1.55e-15	1.02e-12
response to water deprivation (GO:0009414)	1000	31	5.91	+	5.25	5.86e-14	2.65e-11
response to temperature stimulus (GO:0009266)	866	26	5.11	+	5.08	1.59e-11	4.69e-09
response to water (GO:0009415)	1073	32	6.34	+	5.05	6.03e-14	2.54e-11
response to acid chemical (GO:0001101)	1106	32	6.53	+	4.9	1.34e-13	4.93e-11
response to alcohol (GO:0097305)	1194	34	7.05	+	4.82	3.15e-14	1.55e-11
translation (GO:0006412)	538	15	3.18	+	4.72	1.02e-06	0.000167
peptide biosynthetic process (GO:0043043)	543	15	3.21	+	4.68	1.14e-06	0.000182
peptide metabolic process (GO:0006518)	622	17	3.67	+	4.63	2.46e-07	4.52e-05
amide biosynthetic process (GO:0043604)	605	15	3.57	+	4.2	4.14e-06	0.00058
response to lipid (GO:0033993)	1935	45	11.43	+	3.94	1.28e-15	9.44e-13
cellular amide metabolic process (GO:0043603)	733	17	4.33	+	3.93	2.21e-06	0.000325
reproductive structure development (GO:0048608)	1997	46	11.79	+	3.9	7.99e-16	7.84e-13
reproductive system development (GO:0061458)	1999	46	11.81	+	3.9	8.29e-16	6.97e-13
response to inorganic substance (GO:0010035)	2111	45	12.47	+	3.61	2.81e-14	1.51e-11
response to osmotic stress (GO:0006970)	894	19	5.28	+	3.6	1.9e-06	0.000287
post-embryonic development (GO:0009791)	2281	48	13.47	+	3.56	4.74e-15	2.79e-12
developmental process involved in reproduction (GO:0003006)	2261	46	13.35	+	3.44	7.03e-14	2.76e-11
response to oxygen-containing compound (GO:1901700)	3087	60	18.23	+	3.29	1.66e-17	2.44e-14
reproductive process (GO:0022414)	2621	46	15.48	+	2.97	1.17e-11	3.62e-09
reproduction (GO:0000003)	2647	46	15.63	+	2.94	1.63e-11	4.57e-09
response to hormone (GO:0009725)	2508	41	14.81	+	2.77	1.73e-09	4.24e-07
response to endogenous stimulus (GO:0009719)	2542	41	15.01	+	2.73	2.55e-09	6.01e-07
response to chemical (GO:0042221)	5053	81	29.84	+	2.71	1.38e-19	2.71e-16
cellular macromolecule biosynthetic process (GO:0034645)	947	15	5.59	+	2.68	0.00057	0.0466
response to abiotic stimulus (GO:0009628)	4114	62	24.3	+	2.55	5.14e-13	1.78e-10
response to organic substance (GO:0010033)	3506	52	20.71	+	2.51	1.65e-10	4.23e-08
response to stress (GO:0006950)	5286	71	31.22	+	2.27	1.55e-12	5.06e-10
system development (GO:0048731)	3660	49	21.62	+	2.27	2.18e-08	4.75e-06
cellular catabolic process (GO:0044248)	1682	22	9.93	+	2.21	0.000453	0.0381
cellular response to chemical stimulus (GO:0070887)	2047	26	12.09	+	2.15	0.000234	0.0229
multicellular organism development (GO:0007275)	4360	52	25.75	+	2.02	4.06e-07	7.03e-05
response to stimulus (GO:0050896)	9304	107	54.95	+	1.95	1.12e-16	1.32e-13
multicellular organismal process (GO:0032501)	4674	52	27.6	+	1.88	2.91e-06	0.000418
anatomical structure development (GO:0048856)	5310	52	31.36	+	1.66	0.00013	0.0148
developmental process (GO:0032502)	5791	56	34.2	+	1.64	9.61e-05	0.0115
regulation of metabolic process (GO:0019222)	3921	8	23.16	-	0.35	0.000257	0.0236
regulation of macromolecule metabolic process (GO:0060255)	3245	5	19.16	-	0.26	0.000123	0.0142
regulation of gene expression (GO:0010468)	2795	4	16.51	-	0.24	0.00034	0.0303
regulation of nitrogen compound metabolic process (GO:0051171)	2869	4	16.94	-	0.24	0.000237	0.0229
regulation of primary metabolic process (GO:0080090)	2916	4	17.22	-	0.23	0.000162	0.0173
regulation of macromolecule biosynthetic process (GO:0010556)	2366	3	13.97	-	0.21	0.000612	0.0493
regulation of cellular biosynthetic process (GO:0031326)	2547	3	15.04	-	0.2	0.000307	0.0278
regulation of biosynthetic process (GO:0009889)	2603	3	15.37	-	0.2	0.000207	0.0218
regulation of DNA-templated transcription (GO:0006355)	2184	2	12.9	-	0.16	0.000349	0.0307
regulation of nucleic acid-templated transcription (GO:1903506)	2185	2	12.9	-	0.15	0.00035	0.0303
regulation of RNA biosynthetic process (GO:2001141)	2187	2	12.92	-	0.15	0.000351	0.0299
regulation of RNA metabolic process (GO:0051252)	2314	2	13.67	-	0.15	0.000161	0.0176
regulation of nucleobase-containing compound metabolic process (GO:0019219)	2449	2	14.46	-	0.14	7.41e-05	0.00969
phosphate-containing compound metabolic process (GO:0006796)	1879	1	11.1	-	0.09	0.000239	0.0227
phosphorus metabolic process (GO:0006793)	1924	1	11.36	-	0.09	0.000254	0.0238

## Sheet: Supplemental table 7
Supplemental Table 7. Chi-squre test for each nucleotide position around the AUG start codon for the codon enriched genes in dry seeds. The asterisk sign indicates the significant different in the frequency in that nt position
		176 start codon enriched genes			background
Column	Base	Frequency	Total_Frequency	Proportion	Frequency	Total_Frequency	Proportion	p-value
-4	A	92	176	0.522727	12466	27408	0.454831	0.0713923
-4	G	31	176	0.176136	5805	27408	0.211799	0.248206
-4	C	30	176	0.170455	3920	27408	0.143024	0.300389
-4	U	23	176	0.130682	5217	27408	0.190346	0.0442872
-3	A	116	176	0.659091	13652	27408	0.498103	2.06397e-05	*
-3	G	38	176	0.215909	6671	27408	0.243396	0.396859
-3	C	10	176	0.0568182	2870	27408	0.104714	0.0383317
-3	U	12	176	0.0681818	4215	27408	0.153787	0.00167409
-2	A	101	176	0.573864	11595	27408	0.423052	5.44672e-05	*
-2	G	9	176	0.0511364	2471	27408	0.0901562	0.0712477
-2	C	43	176	0.244318	8029	27408	0.292944	0.157556
-2	U	23	176	0.130682	5313	27408	0.193849	0.0344515
-1	A	80	176	0.454545	12009	27408	0.438157	0.66226
-1	G	43	176	0.244318	6326	27408	0.230809	0.671605
-1	C	36	176	0.204545	5278	27408	0.192572	0.688049
-1	U	17	176	0.0965909	3795	27408	0.138463	0.108603
+1	A	176	176	1	27373	27408	0.998723	0.635228
+1	G	0	176	0	12	27408	0.000437828	0.781279
+1	C	0	176	0	11	27408	0.000401343	0.790372
+1	U	0	176	0	12	27408	0.000437828	0.781279
+2	A	0	176	0	16	27408	0.000583771	0.748491
+2	G	0	176	0	8	27408	0.000291886	0.820668
+2	C	0	176	0	10	27408	0.000364857	0.799919
+2	U	176	176	1	27374	27408	0.998759	0.640109
+3	A	0	176	0	15	27408	0.000547285	0.756224
+3	G	176	176	1	27365	27408	0.998431	0.598968
+3	C	0	176	0	14	27408	0.0005108	0.764245
+3	U	0	176	0	14	27408	0.0005108	0.764245
+4	A	16	176	0.0909091	6664	27408	0.243141	2.61161e-06	*
+4	G	147	176	0.835227	15031	27408	0.548417	2.45498e-14	*
+4	C	9	176	0.0511364	2002	27408	0.0730444	0.26512
+4	U	4	176	0.0227273	3711	27408	0.135398	1.27383e-05	*
+5	A	52	176	0.295455	8597	27408	0.313668	0.603659
+5	G	31	176	0.176136	4585	27408	0.167287	0.753897
+5	C	75	176	0.426136	9937	27408	0.362558	0.0803818
+5	U	18	176	0.102273	4289	27408	0.156487	0.0482576
+6	A	42	176	0.238636	6100	27408	0.222563	0.60941
+6	G	60	176	0.340909	9364	27408	0.341652	0.983471
+6	C	13	176	0.0738636	3130	27408	0.1142	0.0931969
+6	U	61	176	0.346591	8814	27408	0.321585	0.479022

## Sheet: Supplemental table 8
Supplemental Table 8 GO enrichment analysis of the translationally regulated genes across seed germination.
ID	GeneRatio	BackgroundRatio	pvalue	p.adjust	geneID	Shift	TE changes	Description
GO:0006511	96/2252	398/17130	1.37027e-09	1.6671e-06	AT4G19700/AT5G16880/AT3G57340/AT5G57900/AT2G21270/AT5G08139/AT5G25350/AT5G45360/AT5G25270/AT3G52850/AT4G31670/AT2G18915/AT5G56150/AT2G42030/AT5G45100/AT2G22690/AT5G05750/AT4G32670/AT4G05460/AT1G47056/AT2G22010/AT4G34100/AT4G02570/AT1G77000/AT3G07370/AT5G41340/AT1G01930/AT1G14400/AT3G12920/AT3G18290/AT1G18260/AT5G63640/AT1G75950/AT3G53970/AT1G15740/AT1G21760/AT2G40930/AT5G47430/AT5G06460/AT3G17000…	dry-6HAI	up	ubiquitin-dependent protein catabolic process
GO:0019941	97/2252	405/17130	1.67379e-09	1.6671e-06	AT4G19700/AT5G16880/AT3G57340/AT5G57900/AT2G21270/AT5G08139/AT5G25350/AT5G45360/AT5G25270/AT3G52850/AT4G31670/AT2G18915/AT5G56150/AT2G42030/AT5G45100/AT2G22690/AT5G05750/AT4G32670/AT4G05460/AT1G47056/AT2G22010/AT4G34100/AT4G02570/AT1G77000/AT3G07370/AT5G41340/AT1G01930/AT1G14400/AT3G12920/AT3G18290/AT1G18260/AT5G63640/AT1G75950/AT3G53970/AT1G15740/AT1G21760/AT2G40930/AT5G47430/AT5G06460/AT3G17000…	dry-6HAI	up	modification-dependent protein catabolic process
GO:0043632	98/2252	417/17130	3.97498e-09	2.63939e-06	AT4G19700/AT5G16880/AT3G57340/AT5G57900/AT2G21270/AT5G08139/AT5G25350/AT5G45360/AT5G25270/AT3G52850/AT4G31670/AT2G18915/AT5G56150/AT2G42030/AT5G45100/AT2G22690/AT5G05750/AT4G32670/AT4G05460/AT1G47056/AT2G22010/AT4G34100/AT4G02570/AT1G77000/AT3G07370/AT5G41340/AT1G01930/AT1G14400/AT3G12920/AT3G18290/AT1G18260/AT5G63640/AT1G75950/AT3G53970/AT1G15740/AT1G21760/AT2G40930/AT5G47430/AT5G06460/AT3G17000…	dry-6HAI	up	modification-dependent macromolecule catabolic process
GO:0015919	13/2252	19/17130	4.24716e-08	1.20862e-05	AT5G17550/AT3G03490/AT5G47040/AT4G39850/AT2G26350/AT3G10572/AT3G07560/AT5G62810/AT1G63900/AT5G56290/AT5G08470/AT1G48635/AT3G04460	dry-6HAI	up	peroxisomal membrane transport
GO:0006366	81/2252	347/17130	1.19787e-07	2.65129e-05	AT1G26665/AT1G73960/AT4G02880/AT1G03760/AT5G41360/AT3G02990/AT1G30500/AT1G77950/AT2G38560/AT3G01320/AT2G38880/AT2G26430/AT2G40950/AT5G12840/AT3G24520/AT5G04670/AT3G05380/AT3G10800/AT1G02680/AT3G20910/AT2G37520/AT5G09250/AT2G16770/AT2G24260/AT5G16820/AT1G24190/AT1G51140/AT1G01160/AT4G12750/AT5G64610/AT5G15020/AT5G28640/AT4G08350/AT1G05710/AT4G19600/AT4G17750/AT5G45190/AT2G19560/AT1G59890/AT4G10920…	dry-6HAI	up	transcription by RNA polymerase II
GO:0006357	70/2252	298/17130	6.63058e-07	0.000132081	AT1G26665/AT4G02880/AT1G03760/AT3G02990/AT1G30500/AT1G77950/AT3G01320/AT2G38880/AT2G26430/AT2G40950/AT5G12840/AT3G24520/AT5G04670/AT3G05380/AT3G10800/AT3G20910/AT2G37520/AT5G09250/AT2G16770/AT2G24260/AT5G16820/AT1G24190/AT1G51140/AT1G01160/AT4G12750/AT5G64610/AT5G15020/AT5G28640/AT4G08350/AT1G05710/AT4G19600/AT4G17750/AT5G45190/AT1G59890/AT4G10920/AT3G21350/AT3G06010/AT1G05910/AT1G72210/AT5G65050…	dry-6HAI	up	regulation of transcription by RNA polymerase II
GO:0006625	11/2252	17/17130	1.14286e-06	0.000175122	AT5G17550/AT3G03490/AT5G47040/AT2G26350/AT3G07560/AT5G62810/AT1G63900/AT5G56290/AT5G08470/AT1G48635/AT3G04460	dry-6HAI	up	protein targeting to peroxisome
GO:0072662	11/2252	17/17130	1.14286e-06	0.000175122	AT5G17550/AT3G03490/AT5G47040/AT2G26350/AT3G07560/AT5G62810/AT1G63900/AT5G56290/AT5G08470/AT1G48635/AT3G04460	dry-6HAI	up	protein localization to peroxisome
GO:0072663	11/2252	17/17130	1.14286e-06	0.000175122	AT5G17550/AT3G03490/AT5G47040/AT2G26350/AT3G07560/AT5G62810/AT1G63900/AT5G56290/AT5G08470/AT1G48635/AT3G04460	dry-6HAI	up	establishment of protein localization to peroxisome
GO:0010431	26/2252	76/17130	2.12316e-06	0.000302096	AT1G03880/AT5G66730/AT3G10420/AT2G38560/AT4G11040/AT5G44120/AT1G03890/AT1G55250/AT5G53470/AT4G28520/AT4G26740/AT4G02280/AT2G41945/AT4G02640/AT2G44950/AT5G45830/AT3G14180/AT5G03740/AT3G12960/AT3G02860/AT1G66340/AT3G06010/AT5G17490/AT3G26744/AT1G07430/AT5G13200	dry-6HAI	up	seed maturation
GO:0007031	17/2252	39/17130	2.83713e-06	0.00037677	AT5G17550/AT2G01450/AT3G03490/AT5G47040/AT1G01820/AT4G39850/AT5G12390/AT2G26350/AT3G07560/AT3G19720/AT5G62810/AT1G63900/AT5G56290/AT5G08470/AT1G48635/AT3G21865/AT3G04460	dry-6HAI	up	peroxisome organization
GO:0048580	64/2252	281/17130	5.85959e-06	0.000729519	AT5G66730/AT5G22290/AT2G36270/AT3G48990/AT2G38560/AT2G43820/AT4G11040/AT2G42400/AT1G79280/AT2G34900/AT4G39850/AT4G26150/AT1G77000/AT2G19450/AT3G45640/AT1G14400/AT5G53470/AT1G28520/AT4G26000/AT1G78600/AT5G37190/AT4G02640/AT1G61040/AT5G45830/AT5G17690/AT2G03070/AT2G47790/AT4G05420/AT5G60410/AT2G26000/AT3G02860/AT5G66880/AT1G66340/AT1G02330/AT1G52740/AT1G09730/AT5G65050/AT4G02440/AT5G11260/AT1G25540…	dry-6HAI	up	regulation of post-embryonic development
GO:0051254	78/2252	368/17130	1.03932e-05	0.0012147	AT5G22290/AT2G36270/AT1G56280/AT2G41460/AT5G13570/AT5G18450/AT1G26665/AT1G77450/AT5G13010/AT3G20250/AT5G13330/AT2G42400/AT1G07530/AT2G45620/AT2G40950/AT2G34900/AT3G58680/AT2G27350/AT5G61590/AT1G03970/AT3G10800/AT5G44080/AT3G16770/AT2G37520/AT5G09250/AT3G47610/AT1G79270/AT1G09810/AT4G32910/AT1G01160/AT1G28520/AT3G22270/AT5G64610/AT2G20410/AT5G11680/AT4G02640/AT1G80780/AT5G28640/AT4G15090/AT1G61040…	dry-6HAI	up	positive regulation of RNA metabolic process
GO:0010557	72/2252	337/17130	1.69296e-05	0.00162871	AT5G22290/AT2G36270/AT1G56280/AT2G41460/AT5G18450/AT1G26665/AT1G77450/AT5G13330/AT2G42400/AT1G07530/AT2G40950/AT2G34900/AT3G58680/AT2G27350/AT5G61590/AT1G03970/AT3G10800/AT5G44080/AT3G16770/AT2G37520/AT5G09250/AT3G47610/AT4G32910/AT1G01160/AT1G28520/AT5G64610/AT2G20410/AT5G11680/AT4G02640/AT5G28640/AT4G15090/AT1G61040/AT5G20730/AT4G19600/AT3G19510/AT5G45190/AT1G35660/AT4G10920/AT2G04880/AT5G06950…	dry-6HAI	up	positive regulation of macromolecule biosynthetic process
GO:0072665	18/2252	49/17130	2.56655e-05	0.00194726	AT5G16880/AT3G52850/AT5G39510/AT5G63640/AT1G26670/AT1G76970/AT2G38410/AT4G21560/AT1G48760/AT3G53120/AT4G24690/AT1G06210/AT2G36680/AT2G45980/AT5G16830/AT5G06140/AT1G15130/AT4G05000	dry-6HAI	up	protein localization to vacuole
GO:0072666	18/2252	49/17130	2.56655e-05	0.00194726	AT5G16880/AT3G52850/AT5G39510/AT5G63640/AT1G26670/AT1G76970/AT2G38410/AT4G21560/AT1G48760/AT3G53120/AT4G24690/AT1G06210/AT2G36680/AT2G45980/AT5G16830/AT5G06140/AT1G15130/AT4G05000	dry-6HAI	up	establishment of protein localization to vacuole
GO:0051173	96/2252	488/17130	2.69533e-05	0.00194726	AT5G22290/AT2G36270/AT1G56280/AT2G41460/AT5G13570/AT5G18450/AT1G26665/AT1G77450/AT5G13010/AT3G20250/AT5G13330/AT2G42400/AT1G07530/AT2G45620/AT2G40950/AT2G34900/AT3G58680/AT2G27350/AT4G26150/AT5G61590/AT1G03970/AT2G22010/AT3G10800/AT5G44080/AT4G34100/AT3G16770/AT3G07370/AT2G37520/AT5G09250/AT3G47610/AT1G79270/AT1G09810/AT4G32910/AT1G01160/AT1G28520/AT3G22270/AT5G64610/AT2G20410/AT5G11680/AT4G02640…	dry-6HAI	up	positive regulation of nitrogen compound metabolic process
GO:0051172	65/2252	302/17130	3.35983e-05	0.0022808	AT5G63190/AT4G19700/AT5G13570/AT1G03770/AT5G44280/AT1G13740/AT2G18050/AT1G03760/AT2G32710/AT1G30500/AT3G20250/AT4G33980/AT3G01320/AT1G59750/AT1G79280/AT2G45620/AT5G63320/AT2G27350/AT3G61050/AT3G09370/AT3G20910/AT1G79270/AT4G35580/AT1G09810/AT5G08780/AT1G24190/AT1G75950/AT3G53970/AT3G12640/AT3G22270/AT5G64610/AT5G57050/AT1G80780/AT5G15020/AT5G08550/AT3G48710/AT4G28910/AT5G50360/AT4G26630/AT5G17690…	dry-6HAI	up	negative regulation of nitrogen compound metabolic process
GO:0016071	86/2252	429/17130	3.43493e-05	0.0022808	AT5G56140/AT5G13570/AT5G58040/AT5G13010/AT3G20250/AT1G03910/AT2G45620/AT1G65660/AT5G27720/AT4G21110/AT5G16780/AT2G37340/AT5G51280/AT1G60170/AT2G30000/AT3G24730/AT1G79270/AT1G09810/AT5G01160/AT1G07170/AT2G38770/AT4G25500/AT5G10060/AT3G12640/AT1G27650/AT5G28740/AT1G76860/AT3G13200/AT3G22270/AT4G26000/AT2G41500/AT5G47430/AT4G02840/AT4G37120/AT5G58020/AT2G35240/AT1G80780/AT2G02570/AT5G56900/AT1G77680…	dry-6HAI	up	mRNA metabolic process
GO:0009648	34/2252	128/17130	3.56716e-05	0.00229219	AT4G33980/AT2G42400/AT1G67580/AT4G26150/AT3G08640/AT5G64930/AT1G51140/AT1G27650/AT1G28520/AT4G26000/AT5G64610/AT2G32950/AT5G45600/AT5G14530/AT5G17690/AT2G39260/AT3G13670/AT5G40340/AT1G09730/AT4G02440/AT3G09600/AT1G72630/AT3G09670/AT1G54830/AT3G46510/AT1G18450/AT1G77080/AT2G40080/AT5G27650/AT2G44680/AT5G65060/AT1G30810/AT1G69935/AT1G33980	dry-6HAI	up	photoperiodism
GO:0031328	75/2252	364/17130	4.17812e-05	0.00252289	AT5G22290/AT2G36270/AT1G56280/AT2G41460/AT5G18450/AT1G26665/AT1G77450/AT5G13330/AT2G42400/AT1G07530/AT2G40950/AT2G34900/AT3G58680/AT2G27350/AT4G26150/AT5G61590/AT1G03970/AT3G01310/AT3G10800/AT5G44080/AT4G34100/AT3G16770/AT2G37520/AT5G09250/AT3G47610/AT4G32910/AT1G01160/AT1G28520/AT5G64610/AT2G20410/AT5G11680/AT4G02640/AT5G28640/AT4G15090/AT1G61040/AT5G20730/AT4G19600/AT3G19510/AT5G45190/AT1G35660…	dry-6HAI	up	positive regulation of cellular biosynthetic process
GO:0042752	19/2252	55/17130	4.17949e-05	0.00252289	AT4G33980/AT2G18915/AT4G02570/AT3G46640/AT2G32950/AT4G15090/AT5G63860/AT5G02840/AT5G52660/AT5G11260/AT2G23080/AT3G09600/AT1G72630/AT5G10140/AT3G60250/AT5G64170/AT3G20810/AT2G40080/AT2G44680	dry-6HAI	up	regulation of circadian rhythm
GO:0051239	70/2252	339/17130	6.91368e-05	0.00393487	AT5G66730/AT5G22290/AT2G36270/AT1G17145/AT1G78420/AT3G48990/AT3G16640/AT2G38560/AT2G43820/AT4G11040/AT2G42400/AT1G79280/AT2G34900/AT4G39850/AT4G26150/AT1G77000/AT2G19450/AT3G45640/AT1G14400/AT5G53470/AT1G28520/AT4G26000/AT5G57390/AT1G78600/AT5G37190/AT4G02640/AT1G61040/AT5G45830/AT5G17690/AT2G03070/AT2G47790/AT4G05420/AT5G60410/AT2G26000/AT3G02860/AT5G66880/AT1G66340/AT1G02330/AT1G52740/AT1G09730…	dry-6HAI	up	regulation of multicellular organismal process
GO:0031324	71/2252	349/17130	0.000100144	0.0049779	AT5G63190/AT4G19700/AT5G13570/AT1G03770/AT5G44280/AT1G13740/AT2G18050/AT1G03760/AT2G32710/AT1G30500/AT3G20250/AT4G33980/AT3G01320/AT1G59750/AT1G79280/AT2G45620/AT5G63320/AT2G27350/AT3G61050/AT3G09370/AT3G20910/AT1G79270/AT4G35580/AT1G09810/AT5G08780/AT1G24190/AT1G75950/AT3G53970/AT3G12640/AT3G22270/AT5G64610/AT5G57050/AT1G80780/AT5G15020/AT5G08550/AT3G48710/AT4G28910/AT5G50360/AT3G59280/AT4G26630…	dry-6HAI	up	negative regulation of cellular metabolic process
GO:0009891	75/2252	374/17130	0.000104956	0.0049779	AT5G22290/AT2G36270/AT1G56280/AT2G41460/AT5G18450/AT1G26665/AT1G77450/AT5G13330/AT2G42400/AT1G07530/AT2G40950/AT2G34900/AT3G58680/AT2G27350/AT4G26150/AT5G61590/AT1G03970/AT3G01310/AT3G10800/AT5G44080/AT4G34100/AT3G16770/AT2G37520/AT5G09250/AT3G47610/AT4G32910/AT1G01160/AT1G28520/AT5G64610/AT2G20410/AT5G11680/AT4G02640/AT5G28640/AT4G15090/AT1G61040/AT5G20730/AT4G19600/AT3G19510/AT5G45190/AT1G35660…	dry-6HAI	up	positive regulation of biosynthetic process
GO:0043328	8/2252	14/17130	0.000126475	0.00585904	AT5G16880/AT5G63640/AT1G76970/AT2G38410/AT4G21560/AT1G06210/AT1G15130/AT4G05000	dry-6HAI	up	protein transport to vacuole involved in ubiquitin-dependent protein catabolic process via the multivesicular body sorting pathway
GO:0048573	30/2252	116/17130	0.000168564	0.00714423	AT4G33980/AT2G42400/AT1G67580/AT4G26150/AT5G64930/AT1G51140/AT1G27650/AT1G28520/AT4G26000/AT5G64610/AT2G32950/AT5G45600/AT5G14530/AT5G17690/AT3G13670/AT5G40340/AT1G09730/AT4G02440/AT3G09600/AT3G09670/AT1G54830/AT3G46510/AT1G18450/AT1G77080/AT2G40080/AT5G27650/AT2G44680/AT5G65060/AT1G30810/AT1G69935	dry-6HAI	up	photoperiodism, flowering
GO:0048609	37/2252	156/17130	0.000218002	0.00835114	AT1G03880/AT5G66730/AT3G10420/AT1G64110/AT2G38560/AT4G11040/AT5G44120/AT1G03890/AT5G67520/AT1G55250/AT5G48720/AT5G53470/AT4G28520/AT4G26740/AT4G02280/AT2G41945/AT2G24260/AT1G75950/AT2G41500/AT4G02640/AT2G44950/AT5G45830/AT3G14180/AT5G03740/AT3G12960/AT3G02860/AT1G66340/AT5G67360/AT3G03900/AT3G06010/AT5G17490/AT3G26744/AT2G39940/AT1G07430/AT1G18450/AT4G32551/AT5G13200	dry-6HAI	up	multicellular organismal reproductive process
GO:0007034	27/2252	102/17130	0.000232012	0.00872016	AT5G16880/AT3G52850/AT5G39510/AT5G63640/AT1G26670/AT1G76970/AT2G38410/AT4G21560/AT4G22990/AT1G48760/AT2G06530/AT5G53530/AT2G30330/AT1G24460/AT4G29160/AT3G53120/AT4G24690/AT5G45130/AT1G06210/AT1G80310/AT2G36680/AT2G45980/AT5G16830/AT1G73030/AT5G06140/AT1G15130/AT4G05000	dry-6HAI	up	vacuolar transport
GO:0022611	15/2252	44/17130	0.000311824	0.011092	AT2G38560/AT4G11040/AT1G55250/AT5G53470/AT2G44950/AT5G45830/AT5G03740/AT3G12960/AT3G02860/AT1G66340/AT3G06010/AT5G17490/AT3G26744/AT1G07430/AT5G13200	dry-6HAI	up	dormancy process
GO:2000241	52/2252	248/17130	0.000382578	0.0133701	AT5G22290/AT1G17145/AT1G78420/AT5G10510/AT5G07290/AT4G33980/AT2G38560/AT4G11040/AT2G42400/AT1G79280/AT1G67580/AT4G26150/AT1G14400/AT1G28520/AT4G26000/AT5G64610/AT4G02640/AT5G45600/AT5G14530/AT1G61040/AT3G11580/AT5G45830/AT5G17690/AT2G03070/AT5G60410/AT5G40340/AT1G52740/AT1G09730/AT5G65050/AT1G25540/AT5G17490/AT5G14170/AT5G23150/AT2G41630/AT5G10140/AT3G09670/AT3G44600/AT2G39940/AT1G07430/AT3G46510…	dry-6HAI	up	regulation of reproductive process
GO:0071214	39/2252	172/17130	0.000399311	0.0134818	AT3G25910/AT1G43700/AT5G55860/AT1G67580/AT5G18100/AT3G20660/AT1G34370/AT4G35580/AT4G28610/AT3G62090/AT4G18160/AT5G43630/AT1G64660/AT4G16830/AT3G17000/AT4G18130/AT4G15090/AT5G21010/AT5G20730/AT5G57630/AT2G02090/AT5G63870/AT5G19000/AT3G43700/AT3G52740/AT4G02440/AT5G11260/AT1G53210/AT1G17280/AT1G07180/AT1G25540/AT3G22840/AT4G28860/AT4G35920/AT2G40080/AT4G04340/AT3G45780/AT1G48050/AT1G69935	dry-6HAI	up	cellular response to abiotic stimulus
GO:0104004	39/2252	172/17130	0.000399311	0.0134818	AT3G25910/AT1G43700/AT5G55860/AT1G67580/AT5G18100/AT3G20660/AT1G34370/AT4G35580/AT4G28610/AT3G62090/AT4G18160/AT5G43630/AT1G64660/AT4G16830/AT3G17000/AT4G18130/AT4G15090/AT5G21010/AT5G20730/AT5G57630/AT2G02090/AT5G63870/AT5G19000/AT3G43700/AT3G52740/AT4G02440/AT5G11260/AT1G53210/AT1G17280/AT1G07180/AT1G25540/AT3G22840/AT4G28860/AT4G35920/AT2G40080/AT4G04340/AT3G45780/AT1G48050/AT1G69935	dry-6HAI	up	cellular response to environmental stimulus
GO:0007623	32/2252	133/17130	0.000429921	0.0140394	AT2G17840/AT4G26700/AT4G33980/AT2G18915/AT4G26150/AT4G02570/AT3G46640/AT4G28610/AT2G18170/AT5G06980/AT2G32950/AT4G15090/AT5G63860/AT5G02840/AT3G19720/AT5G52310/AT5G52660/AT1G68830/AT5G11260/AT2G23080/AT3G09600/AT1G72630/AT5G10140/AT5G61380/AT3G60250/AT5G64170/AT5G64813/AT3G20810/AT2G40080/AT3G48360/AT2G44680/AT3G45780	dry-6HAI	up	circadian rhythm
GO:0048511	32/2252	133/17130	0.000429921	0.0140394	AT2G17840/AT4G26700/AT4G33980/AT2G18915/AT4G26150/AT4G02570/AT3G46640/AT4G28610/AT2G18170/AT5G06980/AT2G32950/AT4G15090/AT5G63860/AT5G02840/AT3G19720/AT5G52310/AT5G52660/AT1G68830/AT5G11260/AT2G23080/AT3G09600/AT1G72630/AT5G10140/AT5G61380/AT3G60250/AT5G64170/AT5G64813/AT3G20810/AT2G40080/AT3G48360/AT2G44680/AT3G45780	dry-6HAI	up	rhythmic process
GO:0062197	28/2252	112/17130	0.000497482	0.0157299	AT3G25910/AT1G43700/AT5G61640/AT1G67580/AT1G77370/AT5G18100/AT1G34370/AT4G35580/AT3G07700/AT5G12080/AT5G16470/AT4G16830/AT5G21010/AT5G63030/AT5G57630/AT3G14990/AT2G05590/AT1G65980/AT5G19000/AT3G43700/AT1G53210/AT5G40370/AT1G27510/AT1G31170/AT4G35920/AT4G04340/AT5G07470/AT5G61510	dry-6HAI	up	cellular response to chemical stress
GO:0009739	23/2252	86/17130	0.00055834	0.0172658	AT5G67480/AT5G66730/AT2G36270/AT4G19700/AT5G25900/AT2G38560/AT4G26150/AT4G23060/AT3G05120/AT3G11540/AT5G27320/AT5G66880/AT1G66340/AT5G04760/AT3G15880/AT2G40830/AT5G11260/AT5G17490/AT4G09600/AT1G54830/AT1G07430/AT1G50420/AT1G08970	dry-6HAI	up	response to gibberellin
GO:0010558	50/2252	241/17130	0.000631103	0.0187636	AT5G63190/AT5G13570/AT1G03770/AT5G44280/AT1G13740/AT1G03760/AT1G30500/AT3G20250/AT4G33980/AT3G01320/AT1G59750/AT2G45620/AT5G63320/AT2G27350/AT3G61050/AT3G09370/AT3G20910/AT1G79270/AT4G35580/AT1G09810/AT1G24190/AT3G22270/AT5G64610/AT1G80780/AT5G15020/AT5G08550/AT3G48710/AT4G28910/AT5G50360/AT4G26630/AT5G17690/AT1G17760/AT5G03740/AT4G13850/AT4G05420/AT3G02860/AT1G59890/AT5G06950/AT3G15880/AT5G37380…	dry-6HAI	up	negative regulation of macromolecule biosynthetic process
GO:0010492	8/2252	17/17130	0.000709428	0.0207821	AT5G48160/AT1G03770/AT5G44280/AT5G10510/AT3G07780/AT3G06010/AT2G31160/AT3G08850	dry-6HAI	up	maintenance of shoot apical meristem identity
GO:0009845	36/2252	160/17130	0.000760103	0.0219438	AT1G03880/AT5G66730/AT2G36270/AT5G44280/AT1G09970/AT3G48990/AT2G38560/AT2G43820/AT2G34900/AT4G39850/AT4G26150/AT4G29010/AT2G19450/AT1G60170/AT5G53470/AT5G57390/AT4G13850/AT2G47790/AT2G26000/AT3G02860/AT5G66880/AT5G67360/AT5G17490/AT3G22840/AT1G03790/AT4G28300/AT1G18100/AT1G54830/AT1G07430/AT1G08970/AT1G49590/AT1G43620/AT4G32551/AT5G13200/AT1G75220/AT4G03560	dry-6HAI	up	seed germination
GO:0007062	12/2252	34/17130	0.000862329	0.0239993	AT5G10950/AT5G23610/AT1G61030/AT5G40840/AT5G03470/AT3G54670/AT1G11060/AT4G32620/AT3G09880/AT5G51340/AT4G31880/AT1G15940	dry-6HAI	up	sister chromatid cohesion
GO:0009890	53/2252	263/17130	0.000901029	0.024587	AT5G63190/AT5G13570/AT1G03770/AT5G44280/AT1G13740/AT1G03760/AT1G30500/AT3G20250/AT4G33980/AT3G01320/AT1G59750/AT2G45620/AT5G63320/AT2G27350/AT5G61590/AT3G61050/AT3G09370/AT3G20910/AT1G79270/AT4G35580/AT1G09810/AT1G24190/AT3G22270/AT5G64610/AT1G80780/AT5G15020/AT5G08550/AT3G48710/AT4G28910/AT5G50360/AT4G26630/AT5G17690/AT1G17760/AT5G03740/AT4G13850/AT4G05420/AT3G02860/AT1G59890/AT5G04760/AT5G10940…	dry-6HAI	up	negative regulation of biosynthetic process
GO:0009910	14/2252	44/17130	0.00107253	0.0281115	AT5G22290/AT2G38560/AT1G79280/AT4G26150/AT1G14400/AT1G61040/AT5G17690/AT5G60410/AT5G65050/AT5G23150/AT5G10140/AT1G77080/AT5G65060/AT1G79730	dry-6HAI	up	negative regulation of flower development
GO:0071496	37/2252	170/17130	0.00123805	0.0316178	AT4G27460/AT2G22240/AT1G43700/AT5G55860/AT5G63320/AT1G20620/AT1G78000/AT2G33770/AT3G18290/AT3G20660/AT2G26660/AT4G28610/AT1G80090/AT1G15330/AT1G64660/AT3G17000/AT3G47340/AT5G21010/AT1G20630/AT5G60410/AT3G03520/AT5G42870/AT3G15580/AT5G23630/AT5G19000/AT2G21410/AT1G17280/AT1G73730/AT2G05630/AT3G60640/AT3G24120/AT4G16520/AT2G02470/AT3G08850/AT4G35920/AT1G62040/AT4G32551	dry-6HAI	up	cellular response to external stimulus
GO:0009267	28/2252	119/17130	0.00137179	0.0345899	AT4G27460/AT2G22240/AT1G43700/AT5G63320/AT1G20620/AT1G78000/AT2G33770/AT3G18290/AT2G26660/AT4G28610/AT1G80090/AT1G15330/AT1G64660/AT3G47340/AT1G20630/AT5G60410/AT3G03520/AT5G42870/AT3G15580/AT5G23630/AT1G73730/AT2G05630/AT3G60640/AT3G24120/AT4G16520/AT2G02470/AT3G08850/AT1G62040	dry-6HAI	up	cellular response to starvation
GO:0006470	26/2252	109/17130	0.00162225	0.039851	AT3G15260/AT5G44090/AT4G31860/AT4G31750/AT5G47080/AT1G67820/AT5G02620/AT2G31820/AT4G26720/AT5G46410/AT5G57050/AT4G01026/AT4G34270/AT3G19420/AT3G45190/AT5G52200/AT3G09970/AT5G63870/AT4G18593/AT4G11240/AT5G36250/AT3G60250/AT1G07990/AT1G64040/AT5G58003/AT2G44680	dry-6HAI	up	protein dephosphorylation
GO:0034976	24/2252	98/17130	0.00164462	0.039851	AT5G22290/AT2G17520/AT3G57340/AT2G21270/AT5G25270/AT2G42030/AT2G40950/AT5G05750/AT4G32670/AT3G10800/AT4G34100/AT1G01930/AT1G18260/AT4G17420/AT2G44410/AT5G07340/AT1G17280/AT1G35620/AT4G38930/AT3G16110/AT3G46220/AT5G01960/AT4G04180/AT4G29330	dry-6HAI	up	response to endoplasmic reticulum stress
GO:0006743	9/2252	23/17130	0.00166046	0.039851	AT4G39850/AT3G24200/AT1G19140/AT2G03690/AT5G10730/ATCG01070/AT4G23660/AT5G15910/AT2G34630	dry-6HAI	up	ubiquinone metabolic process
GO:0006744	9/2252	23/17130	0.00166046	0.039851	AT4G39850/AT3G24200/AT1G19140/AT2G03690/AT5G10730/ATCG01070/AT4G23660/AT5G15910/AT2G34630	dry-6HAI	up	ubiquinone biosynthetic process
GO:0032509	11/2252	32/17130	0.00179959	0.042676	AT5G16880/AT5G63640/AT1G76970/AT2G38410/AT4G21560/AT2G06530/AT4G29160/AT1G06210/AT1G73030/AT1G15130/AT4G05000	dry-6HAI	up	endosome transport via multivesicular body sorting pathway
GO:0030162	12/2252	37/17130	0.00199761	0.0468145	AT4G19700/AT2G22010/AT3G07370/AT3G53970/AT4G17420/AT5G63520/AT2G12550/AT4G34370/AT4G08455/AT1G05890/AT3G46220/AT5G01960	dry-6HAI	up	regulation of proteolysis
GO:0006091	141/2114	357/17130	1.41701e-39	2.8822e-36	AT3G52930/AT5G56350/AT1G10960/AT3G08590/AT3G60750/AT4G04640/AT3G55410/AT2G47510/AT3G22370/AT4G09650/AT3G04120/AT5G08680/AT1G56190/AT3G04790/AT5G48300/AT1G71100/AT5G08300/AT1G67740/AT4G24620/AT1G60950/AT4G02530/AT1G79550/AT5G11670/AT2G20420/AT3G27380/AT2G05710/AT1G74030/AT3G02360/AT4G21280/AT5G43330/AT5G63680/AT2G47940/AT3G03250/ATCG00430/AT3G09810/AT5G13450/AT1G04410/AT4G32470/AT4G38970/AT1G64190…	dry-6HAI	down	generation of precursor metabolites and energy
GO:0006520	121/2114	350/17130	1.03475e-27	1.05234e-24	AT4G13930/AT3G17390/AT5G17920/AT3G61440/AT2G30970/AT3G59970/AT2G26080/AT5G26710/AT3G62120/AT5G12860/AT5G13280/AT5G11880/AT1G35580/AT2G38230/AT1G14810/AT3G62030/AT5G19550/AT3G14390/AT4G24830/AT1G11860/AT5G11520/AT4G39980/AT3G49680/AT3G57560/AT4G37930/AT5G07440/AT5G10240/AT1G29880/AT4G33680/AT3G20330/AT4G34710/AT5G16290/AT1G48520/AT2G37250/AT5G37600/AT3G58140/AT3G27740/AT3G58610/AT5G65010/AT3G01120…	dry-6HAI	down	cellular amino acid metabolic process
GO:0046034	65/2114	130/17130	9.57694e-26	6.49316e-23	AT3G52930/AT5G56350/AT3G08590/AT4G04640/AT4G09650/AT3G04120/AT5G08680/AT1G56190/AT4G24620/AT1G79550/AT3G27380/AT1G74030/AT5G63680/AT1G20260/AT5G13450/AT4G32470/AT4G38970/AT5G08690/ATMG00650/AT2G21170/AT3G12780/AT5G08530/AT3G07480/AT3G52300/ATMG00640/AT2G33040/AT3G52990/AT3G22960/AT3G55440/AT4G29130/AT4G00895/AT2G44620/AT5G56630/ATCG00140/AT5G40650/AT2G36530/AT5G05370/AT3G27240/AT2G01140/AT5G47030…	dry-6HAI	down	ATP metabolic process
GO:0055086	110/2114	323/17130	1.13686e-24	5.78095e-22	AT3G52930/AT3G27060/AT5G56350/AT3G08590/AT3G02230/AT4G04640/AT5G22500/AT1G63660/AT1G01090/AT1G78570/AT3G25860/AT4G09650/AT3G04120/AT5G08680/AT1G56190/AT3G51160/AT1G71100/AT5G15490/AT3G57610/AT4G24620/AT1G79550/AT3G06650/AT5G03300/AT2G20420/AT3G29360/AT1G74030/AT5G15650/AT3G09820/AT5G35360/AT5G63680/AT3G03250/AT1G27450/AT5G63310/AT5G13450/AT4G38970/AT1G09830/AT1G53500/AT5G14760/AT5G08690/AT1G29880…	dry-6HAI	down	nucleobase-containing small molecule metabolic process
GO:0019693	75/2114	197/17130	1.95391e-20	4.41585e-18	AT3G52930/AT5G56350/AT3G08590/AT4G04640/AT5G22500/AT1G63660/AT1G01090/AT3G25860/AT4G09650/AT3G04120/AT5G08680/AT1G56190/AT3G57610/AT4G24620/AT1G79550/AT3G06650/AT5G03300/AT2G20420/AT1G74030/AT3G09820/AT5G35360/AT5G63680/AT1G27450/AT5G63310/AT5G13450/AT4G38970/AT1G09830/AT5G08690/AT3G54470/AT3G20330/AT2G21170/AT4G18440/AT3G12780/AT3G52300/ATMG00640/AT3G55010/AT2G33040/AT3G52990/AT3G27740/AT3G22960…	dry-6HAI	down	ribose phosphate metabolic process
GO:0016053	117/2114	424/17130	8.48674e-18	1.233e-15	AT4G13930/AT5G17920/AT3G61440/AT2G26250/AT5G46290/AT1G80340/AT3G59970/AT5G28840/AT3G11170/AT5G61780/AT4G25050/AT5G15490/AT4G34250/AT3G06650/AT1G62640/AT3G29360/AT1G76680/AT1G55020/AT5G13280/AT5G11880/AT5G35360/AT2G05990/AT5G63980/AT1G14810/AT1G24360/AT3G55360/AT2G40220/AT3G62030/AT2G29980/AT3G14390/AT5G10160/AT4G23850/AT4G24830/AT5G07350/AT4G39980/AT1G54580/AT3G49680/AT3G57560/AT4G37930/AT5G10240…	dry-6HAI	down	organic acid biosynthetic process
GO:0042254	97/2114	327/17130	3.30801e-17	4.20531e-15	AT1G48630/AT5G19820/AT1G60000/AT1G12800/AT1G01080/AT4G34730/AT1G43170/AT4G25630/AT1G18080/AT1G26910/AT2G01250/AT1G18540/AT5G61170/AT5G26742/AT3G58660/AT3G04770/AT2G37220/AT1G74060/AT3G53460/AT3G55750/AT3G52380/AT5G18570/AT1G12780/AT3G57150/AT3G53890/AT2G33800/AT1G61580/AT5G20020/AT5G20010/AT3G49910/AT5G67510/AT2G42710/AT2G25870/AT4G28360/AT1G63810/AT2G20450/AT5G55920/AT5G54910/AT3G22310/AT3G62870…	dry-6HAI	down	ribosome biogenesis
GO:0043648	39/2114	78/17130	5.37799e-16	5.75728e-14	AT4G13930/AT2G30970/AT1G53240/AT2G47510/AT5G11670/AT5G12860/AT5G13280/AT5G11880/AT5G43330/AT1G14810/AT5G19550/AT3G14390/AT5G11520/AT4G39980/AT2G13560/AT1G04410/AT4G37930/AT5G07440/AT4G33680/AT3G47520/AT3G06350/AT1G31230/AT3G15020/AT2G41220/AT5G64290/AT3G53580/AT5G66120/AT5G50210/AT3G22200/AT2G44040/AT5G62530/AT1G22410/AT2G22780/AT4G31990/AT1G48850/AT1G79750/AT5G53460/AT5G12040/AT1G48860	dry-6HAI	down	dicarboxylic acid metabolic process
GO:0006457	60/2114	182/17130	2.4247e-13	1.82661e-11	AT5G02490/AT3G09440/AT5G49910/AT3G13470/AT5G56010/AT2G28000/AT5G56030/AT1G55490/AT4G37910/AT4G24280/AT5G02500/AT2G16600/AT3G16420/AT3G03960/AT3G62030/AT5G42020/AT2G33210/AT1G21750/AT5G62390/AT5G20720/AT5G16070/AT5G55220/AT3G23990/AT5G61790/AT3G12580/AT3G47650/AT5G12020/AT1G07400/AT3G02530/AT3G07770/AT2G15790/AT5G28540/AT5G56000/AT3G18190/AT3G25230/AT4G34870/AT5G56500/AT1G36390/AT2G18990/AT3G12050…	dry-6HAI	down	protein folding
GO:0046939	29/2114	57/17130	1.69827e-12	9.59521e-11	AT3G52930/AT5G56350/AT3G08590/AT3G04120/AT1G56190/AT4G24620/AT1G79550/AT1G74030/AT5G63680/AT5G63310/AT4G38970/AT2G21170/AT3G12780/AT3G52990/AT3G22960/AT3G55440/AT4G29130/AT5G56630/AT2G36530/AT4G11010/AT4G09320/AT2G01140/AT5G52920/AT2G21330/AT2G36580/AT1G13440/AT5G47840/AT5G42740/AT1G79530	dry-6HAI	down	nucleotide phosphorylation
GO:0006418	25/2114	49/17130	5.37818e-11	2.37809e-09	AT5G26710/AT3G62120/AT1G29880/AT3G58140/AT3G11710/AT5G22800/AT4G39280/AT4G26870/AT1G11870/AT5G26830/AT1G50200/AT3G13490/AT3G02660/AT4G10320/AT2G04842/AT4G33760/AT3G02760/AT5G52520/AT1G28350/AT5G64050/AT2G33840/AT4G13780/AT5G56680/AT4G31180/AT5G38830	dry-6HAI	down	tRNA aminoacylation for protein translation
GO:0046148	43/2114	125/17130	1.24729e-10	5.17753e-09	AT5G54160/AT4G18480/AT4G15560/AT1G30530/AT1G78570/AT3G56940/AT5G58250/AT3G48730/AT5G63570/AT5G08280/AT1G70000/AT2G40490/AT3G03710/AT1G27450/AT5G17230/AT1G09830/AT1G53500/AT4G17880/AT1G03475/AT4G17600/AT3G55010/AT2G41680/AT1G06000/AT3G10230/AT1G74470/AT4G25080/AT4G01690/AT4G01900/AT3G14930/AT3G21200/AT1G69740/AT5G16440/AT5G49650/AT2G28350/AT5G44190/AT5G56860/AT5G26030/AT5G47110/AT4G14210/AT3G21560…	dry-6HAI	down	pigment biosynthetic process
GO:0010038	48/2114	157/17130	1.07235e-09	4.03918e-08	AT5G17920/AT5G03630/AT5G56010/AT5G61780/AT1G56190/AT5G11670/AT5G37770/AT1G07600/AT5G44070/AT5G01040/AT5G01600/AT1G21750/AT1G04410/AT1G65930/AT1G20340/ATCG00490/AT3G12780/AT4G14800/AT1G48030/AT3G55440/AT2G40300/AT3G02530/AT1G48420/AT3G14930/AT1G52760/AT1G68560/AT3G10920/AT2G21660/AT5G44460/AT3G43810/AT4G33010/AT3G56090/AT4G02930/AT4G31300/AT2G22125/AT2G32520/AT1G57720/AT1G13440/AT2G26530/AT5G42130…	dry-6HAI	down	response to metal ion
GO:1901137	88/2114	376/17130	1.42317e-09	5.07847e-08	AT1G80460/AT3G27060/AT1G76790/AT4G04640/AT1G74100/AT1G63660/AT4G15560/AT1G01090/AT1G78570/AT3G25860/AT4G09650/AT5G08680/AT1G56190/AT3G51160/AT1G71100/AT5G15490/AT3G57610/AT5G24300/AT3G06650/AT5G03300/AT3G29360/AT3G09820/AT5G35360/AT1G27450/AT5G63310/AT5G13450/AT1G04770/AT1G09830/AT1G53500/AT5G08690/AT3G54470/AT2G45790/AT3G20330/AT2G21170/AT4G18440/AT3G12780/AT3G52300/ATMG00640/AT3G55010/AT2G33040…	dry-6HAI	down	carbohydrate derivative biosynthetic process
GO:0006094	15/2114	22/17130	1.63054e-09	5.62122e-08	AT3G52930/AT3G04120/AT1G56190/AT4G24620/AT1G79550/AT4G37870/AT4G38970/AT2G21170/AT3G12780/AT3G55440/AT2G01140/AT2G21330/AT1G13440/AT5G42740/AT3G54050	dry-6HAI	down	gluconeogenesis
GO:0009409	79/2114	338/17130	1.04713e-08	3.22707e-07	AT5G20250/AT3G17390/AT2G47730/AT2G26250/AT1G53240/AT5G65020/AT1G55490/AT3G22370/AT4G09650/AT3G11170/AT5G12250/AT1G08930/AT4G36930/AT5G37770/AT5G63980/AT1G01140/AT2G40880/AT1G56070/AT3G26650/AT5G01600/AT4G02380/AT1G23740/AT5G62390/AT4G37930/AT5G20720/AT3G11630/AT1G63940/AT1G67090/AT3G12780/AT4G34710/AT4G26080/AT3G47520/AT2G37220/AT3G53460/AT5G59010/AT4G30200/AT1G31812/AT2G39730/AT4G28210/AT5G59820…	dry-6HAI	down	response to cold
GO:0006006	20/2114	41/17130	1.24607e-08	3.72722e-07	AT3G52930/AT3G08590/AT3G04120/AT1G56190/AT4G24620/AT1G79550/AT4G37870/AT3G26650/AT4G38970/AT2G21170/AT3G12780/AT1G01320/AT3G55440/AT2G01140/AT2G21330/AT1G13440/AT5G42740/AT1G24280/AT1G79530/AT3G54050	dry-6HAI	down	glucose metabolic process
GO:0044272	40/2114	131/17130	2.67656e-08	7.35694e-07	AT3G17390/AT5G17920/AT3G61440/AT1G02500/AT2G36880/AT1G76790/AT3G59970/AT1G74100/AT4G01850/AT1G01090/AT3G25860/AT3G06650/AT5G35360/AT3G62030/AT1G04770/AT4G27260/AT3G01120/AT4G13430/AT1G24100/AT5G27380/AT2G38040/AT4G33030/AT4G30530/AT5G36880/AT3G13110/AT1G32640/AT2G34590/AT1G24180/AT3G03630/AT1G19920/ATCG00500/AT3G22200/AT2G43090/AT3G22890/AT1G55920/AT4G15415/AT5G08415/AT3G02470/AT5G01220/AT1G36160	dry-6HAI	down	sulfur compound biosynthetic process
GO:0009853	20/2114	46/17130	1.4034e-07	3.5241e-06	AT3G14415/AT3G54110/AT5G66510/AT4G37930/AT1G79870/AT1G47260/AT3G14420/AT1G23310/AT4G16450/AT5G63510/AT5G37510/AT5G52840/AT4G00585/AT4G34700/AT3G18410/AT1G67350/AT1G04630/AT1G19580/AT3G10160/AT2G22780	dry-6HAI	down	photorespiration
GO:0042255	24/2114	64/17130	2.41313e-07	5.77447e-06	AT1G43170/AT1G26910/AT1G18540/AT5G61170/AT3G04770/AT1G74060/AT1G61580/AT4G28360/AT2G37270/AT5G15520/AT3G11940/AT1G66580/AT5G47930/AT3G55280/AT5G09510/AT4G09730/AT2G39460/AT3G02080/AT3G11510/AT3G11250/AT1G14320/AT5G64140/AT1G31817/AT5G66470	dry-6HAI	down	ribosome assembly
GO:0015985	15/2114	29/17130	3.1677e-07	7.32171e-06	AT4G04640/AT4G09650/AT5G08680/AT5G13450/AT5G08690/AT3G52300/ATMG00640/AT2G33040/AT4G00895/ATCG00140/AT5G47030/AT2G19680/ATCG00120/AT4G39080/AT4G32260	dry-6HAI	down	energy coupled proton transport, down electrochemical gradient
GO:0072593	31/2114	99/17130	5.16427e-07	1.16712e-05	AT1G07890/AT3G14415/AT2G17420/AT3G52880/AT2G01570/AT1G75270/AT4G08390/AT4G35000/AT3G11630/AT2G46370/AT4G35460/AT2G41680/AT3G03450/AT3G10920/AT1G47260/AT3G14420/AT2G30950/AT3G52960/AT3G03630/AT5G52440/AT4G08920/AT3G10500/AT1G09020/AT3G27820/AT5G62530/AT1G14920/AT5G16710/AT4G15415/AT2G28190/AT4G35090/AT2G20890	dry-6HAI	down	reactive oxygen species metabolic process
GO:0017038	37/2114	136/17130	2.07751e-06	4.35634e-05	AT5G19820/AT2G47450/AT3G48870/AT2G30050/AT5G01590/AT1G27970/AT5G03940/AT3G63130/AT3G47520/AT3G46740/AT2G16950/AT4G27640/AT1G55900/AT3G16290/AT5G20020/AT5G20010/AT1G72750/AT5G53480/AT1G59660/AT1G36390/AT4G26780/AT1G64220/AT5G52440/AT2G15290/AT1G27390/AT2G04030/AT5G22640/AT5G17710/AT5G64580/AT4G02150/AT1G24310/AT3G20000/AT5G55190/AT3G08947/AT3G06720/AT1G50400/AT2G20890	dry-6HAI	down	protein import
GO:0017014	10/2114	16/17130	3.1696e-06	6.51208e-05	AT1G53240/AT4G20360/AT3G52880/AT4G21280/AT3G26650/ATCG00490/AT3G12780/AT3G55440/AT1G02560/AT3G52960	dry-6HAI	down	protein nitrosylation
GO:0018119	10/2114	16/17130	3.1696e-06	6.51208e-05	AT1G53240/AT4G20360/AT3G52880/AT4G21280/AT3G26650/ATCG00490/AT3G12780/AT3G55440/AT1G02560/AT3G52960	dry-6HAI	down	peptidyl-cysteine S-nitrosylation
GO:0009642	35/2114	130/17130	5.0123e-06	9.89808e-05	AT1G67740/AT1G60950/AT2G47450/AT5G37770/AT3G18780/AT1G07600/AT3G62030/AT4G02380/AT1G09570/AT3G02730/AT5G42270/AT5G02120/AT1G55480/AT1G31812/AT5G59820/AT1G61800/AT2G41430/AT3G06850/AT2G05620/AT2G30950/AT1G10522/AT1G45474/AT3G03630/AT3G55280/AT4G08920/AT1G34000/AT2G39460/AT4G14890/AT3G59770/AT1G77510/AT1G64520/AT3G03380/AT4G30950/AT3G47470/AT2G28190	dry-6HAI	down	response to light intensity
GO:0016052	37/2114	146/17130	1.23837e-05	0.000228985	AT3G52930/AT1G80460/AT5G56350/AT3G08590/AT3G14310/AT3G04120/AT1G56190/AT4G24620/AT1G79550/AT1G02640/AT1G74030/AT3G02360/AT1G35580/AT5G63680/AT2G40220/AT4G38970/AT1G64190/AT2G21170/AT3G12780/AT3G52990/AT3G22960/AT3G55440/AT4G29130/AT5G56630/AT1G68560/AT2G36530/AT2G01140/AT5G41670/AT5G52920/AT3G10370/AT3G46970/AT2G21330/AT2G36580/AT1G13440/AT5G42740/AT1G79530/AT5G20950	dry-6HAI	down	carbohydrate catabolic process
GO:0006979	72/2114	357/17130	1.51635e-05	0.000272942	AT5G20250/AT4G21850/AT1G07890/AT2G17420/AT3G04120/AT1G73120/AT5G07460/AT5G39580/AT5G37770/AT2G05710/AT1G35580/AT5G63980/AT3G62030/AT1G75270/AT5G63310/AT2G40880/AT4G08390/AT5G01600/AT3G44340/AT4G02380/AT1G03850/AT4G35000/AT4G26970/AT3G11630/AT3G26060/AT4G34710/AT2G46370/AT4G35460/AT2G20270/AT2G41680/AT5G12020/AT3G15360/AT1G07400/AT2G40300/AT4G00860/AT4G04830/AT1G52760/AT5G59820/AT3G17790/AT5G57345…	dry-6HAI	down	response to oxidative stress
GO:0051085	16/2114	42/17130	1.92892e-05	0.000326953	AT5G02490/AT3G09440/AT3G13470/AT1G55490/AT4G37910/AT5G02500/AT5G42020/AT5G20720/AT3G12580/AT5G28540/AT5G56500/AT2G44650/AT1G80030/AT3G08910/AT3G60210/AT4G39960	dry-6HAI	down	chaperone cofactor-dependent protein refolding
GO:0045036	18/2114	51/17130	2.02005e-05	0.000336785	AT5G49910/AT4G24280/AT2G47450/AT3G48870/AT5G57180/AT5G01590/AT5G03940/AT3G47520/AT3G46740/AT3G16290/AT4G26670/AT5G24650/AT5G52440/AT2G15290/AT2G04030/AT5G22640/AT5G64580/AT2G20890	dry-6HAI	down	protein targeting to chloroplast
GO:0072596	18/2114	51/17130	2.02005e-05	0.000336785	AT5G49910/AT4G24280/AT2G47450/AT3G48870/AT5G57180/AT5G01590/AT5G03940/AT3G47520/AT3G46740/AT3G16290/AT4G26670/AT5G24650/AT5G52440/AT2G15290/AT2G04030/AT5G22640/AT5G64580/AT2G20890	dry-6HAI	down	establishment of protein localization to chloroplast
GO:0010207	12/2114	26/17130	2.19533e-05	0.000357225	AT5G02120/AT1G55480/ATCG00680/AT5G35220/AT1G71500/AT1G34000/AT1G16720/AT1G02910/AT1G73060/AT1G79040/AT3G15095/AT2G20890	dry-6HAI	down	photosystem II assembly
GO:0009657	61/2114	293/17130	2.48038e-05	0.000388281	AT5G46290/AT1G62750/AT4G16390/AT2G28000/AT3G56940/AT4G20360/AT1G56190/AT1G68590/AT2G07050/AT3G48870/AT1G79850/AT1G50900/AT2G47940/AT1G04770/AT4G01150/AT2G21170/AT3G12780/AT2G46820/AT3G63190/AT3G47520/AT5G26742/AT1G74730/AT1G32500/AT3G07430/AT3G46740/AT5G18570/AT1G35680/AT3G53890/AT2G38140/AT3G26900/AT2G33800/AT4G38160/AT3G06730/AT2G25870/AT2G30950/AT3G56910/AT1G11870/AT5G44190/AT2G39290/AT5G35220…	dry-6HAI	down	plastid organization
GO:1902652	7/2114	10/17130	3.68723e-05	0.000568169	AT2G05710/AT3G09810/AT1G65930/AT4G26970/AT4G35260/AT2G17130/AT5G03290	dry-6HAI	down	secondary alcohol metabolic process
GO:0006888	24/2114	83/17130	4.23867e-05	0.000624744	AT1G62020/AT2G30050/AT3G44340/AT1G56330/AT4G31490/AT1G30630/AT4G31480/AT2G21390/AT3G63460/AT1G51160/AT4G32640/AT3G24350/AT1G05520/AT5G05010/AT2G17980/AT3G25040/AT3G07100/AT2G27460/AT2G37975/AT2G36300/AT3G52760/AT1G14010/AT3G52190/AT3G03160	dry-6HAI	down	endoplasmic reticulum to Golgi vesicle-mediated transport
GO:0034622	84/2114	447/17130	4.77321e-05	0.000678931	AT5G56010/AT5G56030/AT1G14900/AT5G38410/AT5G51110/AT1G20260/AT2G30620/AT1G43170/AT2G25430/AT1G06760/AT3G23990/AT1G67090/AT1G26910/AT1G18540/AT5G61170/AT5G42270/AT2G19760/AT3G04770/AT3G47650/AT5G02120/AT1G55480/AT3G46740/AT1G74060/AT2G16950/AT5G59910/AT3G26710/AT2G20760/AT1G61580/ATCG00680/AT3G44850/AT5G43010/AT2G47910/AT3G04550/AT1G12270/AT1G07790/AT1G67250/AT2G30950/AT3G56910/AT2G37270/AT5G13120…	dry-6HAI	down	cellular protein-containing complex assembly
GO:0045454	15/2114	41/17130	6.07951e-05	0.000829914	AT2G17420/AT1G67740/AT4G34120/AT3G02730/AT3G11630/AT3G26060/AT4G35460/AT2G41680/AT1G48030/AT3G06730/AT4G29670/AT2G15570/AT3G52960/AT1G76080/AT4G35090	dry-6HAI	down	cell redox homeostasis
GO:0015977	9/2114	17/17130	6.25003e-05	0.000847504	AT3G60750/AT1G56190/AT3G04790/AT3G26650/ATCG00490/AT2G21170/AT3G12780/AT2G47400/AT3G54050	dry-6HAI	down	carbon fixation
GO:0006739	15/2114	43/17130	0.000114193	0.00146188	AT3G52930/AT3G60750/AT3G04790/AT1G71100/AT5G11670/AT3G02360/AT1G65930/AT4G38970/AT1G64190/AT2G01290/AT2G01140/AT5G41670/AT2G21330/AT5G49970/AT1G24280	dry-6HAI	down	NADP metabolic process
GO:0006575	27/2114	104/17130	0.000114277	0.00146188	AT4G13930/AT2G47730/AT3G59970/AT1G53580/AT1G50480/AT1G75270/AT4G24830/AT4G37930/AT1G74920/AT5G37830/AT1G78340/AT3G07270/AT5G27380/AT1G09640/AT1G57720/AT5G57850/AT3G12290/AT1G17190/AT5G13050/AT1G17170/AT2G46110/AT2G29490/AT2G30860/AT3G10160/AT5G16710/AT1G02920/AT1G48860	dry-6HAI	down	cellular modified amino acid metabolic process
GO:0044282	44/2114	204/17130	0.000138089	0.00173379	AT4G13930/AT1G80460/AT3G08590/AT4G14440/AT2G26080/AT3G02360/AT5G65110/AT5G63980/AT1G11860/AT4G37930/AT1G64190/AT5G07440/AT2G21170/AT2G36310/AT4G14430/AT4G34710/AT3G06860/AT3G55440/AT4G29130/AT1G48420/AT5G09300/AT2G16500/AT5G28050/AT4G33010/AT2G41530/AT3G10050/AT5G41670/AT4G26910/AT5G65640/AT5G43940/AT3G10370/AT1G71170/AT1G23310/AT3G22200/AT3G45300/AT1G65520/AT3G04520/AT5G62530/AT1G17290/AT2G22780…	dry-6HAI	down	small molecule catabolic process
GO:0009651	74/2114	395/17130	0.000145099	0.00181062	AT5G14040/AT1G17840/AT4G39090/AT5G22500/AT5G65020/AT5G56030/AT5G61780/AT4G23650/AT1G08930/AT2G27300/AT5G63980/AT5G51110/AT1G01140/AT2G01570/AT3G62030/AT1G44170/AT5G07350/AT1G74920/AT4G34710/AT5G26742/AT2G03680/AT5G12020/AT3G03450/AT1G59870/AT5G65010/AT5G59010/AT1G07400/AT3G23940/AT5G59820/AT2G21660/AT2G16500/AT5G27600/AT4G32150/AT4G30960/AT5G26340/AT3G22310/AT2G37570/AT1G35720/AT1G30580/AT5G35220…	dry-6HAI	down	response to salt stress
GO:1990542	18/2114	59/17130	0.000177494	0.00216181	AT5G14040/AT3G08580/AT5G08680/AT5G13490/AT3G54110/AT5G13450/AT5G08690/AT1G55900/AT5G46800/AT1G72750/AT1G36390/AT4G26780/AT1G64220/AT5G24650/AT5G17710/AT4G22310/AT3G20000/AT1G50400	dry-6HAI	down	mitochondrial transmembrane transport
GO:0000302	33/2114	143/17130	0.00024832	0.00286979	AT1G07890/AT2G17420/AT3G04120/AT5G37770/AT1G35580/AT1G75270/AT5G63310/AT4G08390/AT5G01600/AT4G02380/AT4G35000/AT2G46370/AT4G35460/AT2G41680/AT5G12020/AT1G07400/AT2G40300/AT4G00860/AT1G52760/AT3G17790/AT3G10920/AT5G27600/AT4G09320/AT3G56090/AT2G43350/AT3G05970/AT4G08920/AT1G59860/AT2G39770/AT3G50310/AT2G28190/AT4G35090/AT3G10985	dry-6HAI	down	response to reactive oxygen species
GO:0019253	8/2114	16/17130	0.000272481	0.00309624	AT3G60750/AT1G56190/AT3G04790/AT3G26650/AT2G21170/AT3G12780/AT2G47400/AT3G54050	dry-6HAI	down	reductive pentose-phosphate cycle
GO:0006839	24/2114	94/17130	0.0003508	0.00376597	AT5G14040/AT3G08580/AT5G08680/AT5G13490/AT3G54110/AT5G13450/AT5G08690/AT4G24570/AT3G46740/AT1G55900/AT4G26670/AT5G46800/AT1G72750/AT1G36390/AT3G10110/AT4G26780/AT1G64220/AT5G24650/AT1G27390/AT5G17710/AT4G22310/AT3G20000/AT1G50400/AT3G25120	dry-6HAI	down	mitochondrial transport
GO:1990748	12/2114	33/17130	0.000351787	0.00376597	AT2G17420/AT5G44070/AT1G75270/AT4G35000/AT4G35460/AT2G41680/AT1G59870/AT3G10920/AT2G41530/AT5G43940/AT5G16710/AT2G28190	dry-6HAI	down	cellular detoxification
GO:0061024	45/2114	220/17130	0.000409059	0.00422348	AT1G56190/AT2G07050/AT1G55020/AT3G02360/AT2G30050/AT4G17890/AT3G44340/AT2G25430/AT4G01150/AT3G12780/AT2G46820/AT1G56330/AT1G74730/AT1G32500/AT3G46740/AT5G18570/AT1G35680/AT3G26900/AT4G26670/AT3G11820/AT3G63460/AT4G32150/AT5G62270/AT4G32640/AT2G30950/AT3G10110/AT3G24350/AT1G05520/AT2G39290/AT5G35220/AT5G24650/AT2G38530/AT1G27390/AT3G07100/AT4G04210/AT2G27460/AT1G14910/AT1G03160/AT2G36300/AT4G14870…	dry-6HAI	down	membrane organization
GO:0009793	85/2114	483/17130	0.000424342	0.00435915	AT1G17840/AT5G46290/AT1G07890/AT4G36810/AT2G28000/AT1G53580/AT4G29060/AT4G13940/AT5G19820/AT1G34430/AT4G32460/AT1G21750/AT1G43170/AT1G11680/AT3G63190/AT3G47520/AT5G26742/AT1G05190/AT3G06350/AT1G32500/AT5G10360/AT3G07430/AT1G59870/AT4G34200/AT5G18570/AT1G35680/AT1G55900/AT2G15690/AT4G28210/AT4G11150/AT3G16290/AT4G11140/AT5G22800/AT3G10920/AT5G53290/AT3G49240/AT3G53700/AT2G18020/AT5G62270/AT2G47470…	dry-6HAI	down	embryo development ending in seed dormancy
GO:0140694	29/2114	124/17130	0.000453167	0.00460871	AT1G43170/AT1G26910/AT1G18540/AT5G61170/AT3G04770/AT1G74060/AT1G61580/AT4G28360/AT2G37270/AT3G19130/AT5G15520/AT3G11940/AT1G01510/AT2G45810/AT1G66580/AT5G47930/AT3G55280/AT5G09510/AT4G09730/AT3G61240/AT2G39460/AT3G02080/AT3G11510/AT3G11250/AT1G14320/AT5G64140/AT1G31817/AT5G66470/AT4G00660	dry-6HAI	down	non-membrane-bounded organelle assembly
GO:0051552	6/2114	10/17130	0.000472761	0.00467404	AT5G54160/AT1G30530/AT1G78570/AT1G53500/AT1G06000/AT3G14790	dry-6HAI	down	flavone metabolic process
GO:0051554	6/2114	10/17130	0.000472761	0.00467404	AT5G54160/AT1G30530/AT1G78570/AT1G53500/AT1G06000/AT3G14790	dry-6HAI	down	flavonol metabolic process
GO:0006766	22/2114	85/17130	0.000496201	0.00480606	AT4G13930/AT5G28840/AT3G63410/AT2G38230/AT1G64970/AT2G40220/AT1G75270/AT4G37930/AT2G45790/AT4G17600/AT1G60550/AT1G74470/AT2G44050/AT5G64300/AT5G47110/AT5G49970/AT3G22200/AT2G39770/AT2G46110/AT4G20960/AT5G16710/AT1G78620	dry-6HAI	down	vitamin metabolic process
GO:1905156	7/2114	14/17130	0.000671427	0.0064419	AT1G67740/AT5G42270/AT2G47400/AT2G30950/AT1G77510/AT3G03380/AT4G30950	dry-6HAI	down	negative regulation of photosynthesis
GO:0051170	15/2114	51/17130	0.000921858	0.00853384	AT5G19820/AT2G30050/AT1G27970/AT3G63130/AT2G16950/AT4G27640/AT5G20020/AT5G20010/AT5G53480/AT1G59660/AT4G02150/AT1G24310/AT5G55190/AT3G08947/AT3G06720	dry-6HAI	down	import into nucleus
GO:0019740	6/2114	11/17130	0.000931422	0.00853384	AT5G12860/AT4G01900/AT2G41220/AT5G64290/AT1G14920/AT5G53460	dry-6HAI	down	nitrogen utilization
GO:0009813	15/2114	52/17130	0.00114987	0.0102132	AT5G54160/AT1G30530/AT1G78570/AT1G70000/AT1G53500/AT4G17880/AT1G06000/AT4G01900/AT2G28350/AT5G48930/AT1G32640/AT3G21560/AT3G14790/AT1G64520/AT4G25640	dry-6HAI	down	flavonoid biosynthetic process
GO:0009636	27/2114	121/17130	0.00148582	0.0129707	AT2G47730/AT1G80460/AT3G61440/AT2G17420/AT2G40610/AT5G44070/AT1G75270/AT4G35000/AT2G46370/AT4G35460/AT2G41680/AT1G59870/AT3G10920/AT1G78340/AT2G41530/AT5G43940/AT4G29140/AT1G17190/AT1G17170/AT3G44310/AT2G29490/AT2G30860/AT5G16710/AT1G02920/AT4G25640/AT2G28190/AT2G03800	dry-6HAI	down	response to toxic substance
GO:0016036	15/2114	55/17130	0.00213595	0.0178787	AT2G16430/AT4G37870/AT3G03710/AT3G03250/AT3G54470/AT3G20330/AT1G53310/AT3G27740/AT5G38480/AT4G33030/AT1G29900/AT1G25550/AT4G35090/AT3G52190/AT5G01220	dry-6HAI	down	cellular response to phosphate starvation
GO:0034599	18/2114	72/17130	0.0023672	0.0197331	AT1G07890/AT2G17420/AT5G07460/AT1G75270/AT4G08390/AT4G35000/AT3G26060/AT4G35460/AT2G20270/AT2G41680/AT5G57345/AT3G10920/AT4G09320/AT1G32640/AT3G52960/AT4G08920/AT5G20500/AT2G28190	dry-6HAI	down	cellular response to oxidative stress
GO:0009269	8/2114	21/17130	0.00243901	0.0201665	AT4G39090/AT2G44060/AT1G44170/AT4G38680/AT3G44380/AT1G32640/AT2G46140/AT2G21620	dry-6HAI	down	response to desiccation
GO:0010189	6/2114	13/17130	0.0027771	0.0224152	AT3G63410/AT1G64970/AT4G17600/AT1G74470/AT5G47110/AT1G78620	dry-6HAI	down	vitamin E biosynthetic process
GO:0042360	6/2114	13/17130	0.0027771	0.0224152	AT3G63410/AT1G64970/AT4G17600/AT1G74470/AT5G47110/AT1G78620	dry-6HAI	down	vitamin E metabolic process
GO:0000902	59/2114	335/17130	0.0029389	0.0236273	AT1G69530/AT1G33240/AT1G72150/AT2G36880/AT1G56580/AT5G05290/AT3G51160/AT2G27300/AT5G23530/AT1G74030/AT3G18780/AT2G40610/AT5G63980/AT3G55360/AT1G49240/AT2G20190/AT3G09840/AT5G02260/AT5G51810/AT1G26770/AT1G20090/AT2G19760/AT1G12840/AT2G03680/AT1G35670/AT5G18580/AT2G37640/AT4G34490/AT5G07200/AT3G48430/AT3G63310/AT4G00100/AT3G49720/AT3G19820/AT1G31780/AT1G66470/AT1G01510/AT4G17810/AT1G68360/AT2G34480…	dry-6HAI	down	cell morphogenesis
GO:2000377	12/2114	41/17130	0.00305726	0.0243861	AT2G01570/AT2G46370/AT3G03450/AT1G47260/AT3G03630/AT5G52440/AT4G08920/AT3G10500/AT1G09020/AT1G14920/AT4G15415/AT2G20890	dry-6HAI	down	regulation of reactive oxygen species metabolic process
GO:1901657	27/2114	127/17130	0.0030937	0.0245805	AT1G76790/AT1G74100/AT1G71100/AT5G03300/AT3G09820/AT5G44070/AT1G04770/AT3G54470/AT5G48180/AT2G36310/AT1G59870/AT3G27190/AT2G42910/AT4G13430/AT5G28050/AT1G24100/AT4G30530/AT1G32640/AT1G68360/AT1G03110/AT2G43090/AT3G07800/AT2G35390/AT1G61730/AT4G15415/AT5G54680/AT3G02470	dry-6HAI	down	glycosyl compound metabolic process
GO:0140053	14/2114	52/17130	0.00337541	0.0266108	AT1G62750/AT4G20360/AT3G03710/AT1G29880/AT1G48520/AT4G02930/AT1G11870/ATMG00080/AT2G45030/AT3G02760/AT3G59650/AT2G31890/AT4G39880/AT1G52160	dry-6HAI	down	mitochondrial gene expression
GO:0048364	76/2114	455/17130	0.00352667	0.0273788	AT3G61440/AT1G48630/AT5G65020/AT3G18130/AT3G03660/AT2G47000/AT3G07390/AT4G26760/AT1G55020/AT3G18780/AT1G35580/AT1G12110/AT2G40220/AT2G37620/AT1G49240/AT2G21170/AT4G14430/AT1G20090/AT2G19760/AT2G20140/AT2G37250/AT1G59870/AT3G44750/AT3G23940/AT4G30340/AT2G42590/AT4G30160/AT2G11890/AT5G09810/AT2G22670/AT5G55920/AT3G11600/AT1G80600/AT2G22475/AT3G54220/AT4G37740/AT2G28350/AT1G35720/AT4G29350/AT5G22650…	dry-6HAI	down	root development
GO:0044550	23/2114	104/17130	0.0036105	0.027923	AT5G54160/AT3G17390/AT1G17840/AT1G07890/AT1G76790/AT1G74100/AT5G22500/AT5G44070/AT1G04770/AT4G27260/AT1G28680/AT1G12840/AT3G27190/AT4G13430/AT1G24100/AT5G48930/AT4G30530/AT1G32640/AT1G15950/AT2G43090/AT4G39230/AT5G05170/AT4G15415	dry-6HAI	down	secondary metabolite biosynthetic process
GO:0060560	51/2114	284/17130	0.00363408	0.0279989	AT1G69530/AT1G72150/AT2G36880/AT5G05290/AT3G51160/AT2G47000/AT5G23530/AT3G18780/AT2G40610/AT5G63980/AT2G37620/AT1G49240/AT2G20190/AT3G09840/AT5G02260/AT5G51810/AT4G14430/AT1G26770/AT1G20090/AT2G19760/AT1G12840/AT2G03680/AT1G35670/AT4G30160/AT5G18580/AT2G37640/AT5G09810/AT4G34490/AT5G07200/AT3G48430/AT3G63310/AT3G49720/AT3G19820/AT1G31780/AT1G01510/AT4G17810/AT2G34480/AT4G08920/AT3G22200/AT1G34350…	dry-6HAI	down	developmental growth involved in morphogenesis
GO:0006811	71/2114	421/17130	0.00369556	0.0283652	AT5G14040/AT4G04640/AT3G08580/AT4G09650/AT5G08680/AT4G23650/AT2G39890/AT5G19760/AT5G13490/AT5G12860/AT5G33320/AT1G12110/AT1G01140/AT4G30190/AT5G44070/AT1G20260/ATCG00430/AT5G13450/AT5G01600/AT5G17630/AT1G78900/AT5G08690/AT4G34720/AT4G24570/AT3G52300/ATMG00640/AT2G33040/AT1G12840/AT1G59870/AT1G60960/AT5G20650/AT1G35670/AT4G00895/AT2G40300/AT5G19520/AT4G11150/AT2G16510/AT5G57490/AT1G61800/ATCG00140…	dry-6HAI	down	ion transport
GO:0006730	7/2114	18/17130	0.00398022	0.0297639	AT4G13930/AT3G59970/AT1G50480/AT4G37930/AT3G12290/AT5G13050/AT3G10160	dry-6HAI	down	one-carbon metabolic process
GO:0019430	5/2114	10/17130	0.00419599	0.0307001	AT2G17420/AT4G35460/AT2G41680/AT3G10920/AT2G28190	dry-6HAI	down	removal of superoxide radicals
GO:0071450	5/2114	10/17130	0.00419599	0.0307001	AT2G17420/AT4G35460/AT2G41680/AT3G10920/AT2G28190	dry-6HAI	down	cellular response to oxygen radical
GO:0071451	5/2114	10/17130	0.00419599	0.0307001	AT2G17420/AT4G35460/AT2G41680/AT3G10920/AT2G28190	dry-6HAI	down	cellular response to superoxide
GO:0051494	6/2114	14/17130	0.00435636	0.030982	AT1G20260/AT2G20190/AT2G19760/AT4G29350/AT4G38510/AT4G20260	dry-6HAI	down	negative regulation of cytoskeleton organization
GO:1902904	6/2114	14/17130	0.00435636	0.030982	AT1G20260/AT2G20190/AT2G19760/AT4G29350/AT4G38510/AT4G20260	dry-6HAI	down	negative regulation of supramolecular fiber organization
GO:0019748	43/2114	235/17130	0.0050851	0.0354215	AT5G54160/AT3G17390/AT2G47730/AT1G17840/AT1G07890/AT1G76790/AT1G74100/AT5G22500/AT5G61780/AT5G44070/AT5G07350/AT1G04770/AT4G27260/AT5G48180/AT1G28680/AT1G12840/AT1G59870/AT3G27190/AT4G13430/AT1G78340/AT1G24100/AT5G48930/AT3G19820/AT5G65640/AT4G30530/AT1G15670/AT1G13930/AT1G32640/AT1G68360/AT1G15950/AT3G21560/AT1G17190/AT2G43090/AT4G39230/AT1G17170/AT2G29490/AT1G61730/AT2G30860/AT5G05170/AT1G55270…	dry-6HAI	down	secondary metabolic process
GO:0010118	27/2114	132/17130	0.00538536	0.0371316	AT1G69530/AT3G08590/AT5G56030/AT1G70410/AT4G23650/AT5G02500/AT3G15730/AT2G40220/AT3G11130/AT1G25490/AT2G46370/AT4G26080/AT1G20090/AT4G29130/AT3G11820/AT2G21660/AT4G32150/AT5G65590/AT5G11270/AT5G52440/AT4G08920/AT1G69850/AT3G50310/AT3G21220/AT1G30270/AT4G20260/AT2G20890	dry-6HAI	down	stomatal movement
GO:0071826	27/2114	132/17130	0.00538536	0.0371316	AT1G43170/AT1G26910/AT1G18540/AT5G61170/AT3G04770/AT1G74060/AT2G16950/AT1G61580/AT3G44850/AT2G37270/AT5G15520/AT3G11940/AT1G66580/AT5G47930/AT3G55280/AT5G09510/AT4G09730/AT2G39460/AT1G48920/AT3G02080/AT3G11510/AT3G11250/AT1G14320/AT5G64140/AT1G31817/AT5G66470/AT4G11420	dry-6HAI	down	ribonucleoprotein complex subunit organization
GO:0010187	7/2114	19/17130	0.00563895	0.0386183	AT5G56030/AT5G02500/AT4G36930/AT2G01570/AT3G03450/AT5G56860/AT1G14920	dry-6HAI	down	negative regulation of seed germination
GO:0009110	17/2114	72/17130	0.00577806	0.039359	AT5G28840/AT3G63410/AT2G38230/AT1G64970/AT2G40220/AT2G45790/AT4G17600/AT1G60550/AT1G74470/AT2G44050/AT5G64300/AT5G47110/AT3G22200/AT2G39770/AT2G46110/AT4G20960/AT1G78620	dry-6HAI	down	vitamin biosynthetic process
GO:0006417	24/2114	114/17130	0.00578581	0.039359	AT1G48630/AT3G18130/AT4G16390/AT4G13170/AT1G26630/AT1G09570/AT1G20340/AT1G18080/AT3G44260/AT3G07110/AT3G24830/AT5G08650/AT1G78630/AT4G33250/AT3G04480/AT3G12930/AT5G53180/AT5G15200/AT1G03360/ATCG00380/AT5G61020/AT5G18420/AT1G19120/AT1G67620	dry-6HAI	down	regulation of translation
GO:0043467	9/2114	29/17130	0.00648059	0.0436474	AT1G67740/AT5G42270/AT4G38680/AT2G30950/AT1G71500/AT1G77510/AT3G03380/AT4G30950/AT2G30570	dry-6HAI	down	regulation of generation of precursor metabolites and energy
GO:0018904	5/2114	11/17130	0.00691645	0.0461248	AT3G15360/AT4G03520/AT1G43560/AT1G03680/AT5G39950	dry-6HAI	down	ether metabolic process
GO:0042542	14/443	68/16593	2.51924e-09	2.80391e-06	AT2G29500/AT5G12030/AT1G53540/AT3G46230/AT1G64750/AT1G54050/AT2G26150/AT2G19310/AT5G12020/AT1G05680/AT5G67480/AT5G37670/AT4G12570/AT1G20620	6-26HAI	up	response to hydrogen peroxide
GO:0019915	8/443	20/16593	2.30384e-08	1.28209e-05	AT3G27660/AT4G26740/AT2G25890/AT5G40420/AT5G56100/AT1G05510/AT4G25140/AT3G01570	6-26HAI	up	lipid storage
GO:0009408	21/443	216/16593	3.53103e-07	0.000131001	AT3G12960/AT5G52640/AT2G29500/AT5G12030/AT1G53540/AT3G46230/AT2G47180/AT4G12400/AT1G54050/AT3G53990/AT3G12580/AT1G16030/AT1G17780/AT5G48570/AT2G26150/AT2G19310/AT5G12020/AT1G77000/AT5G37670/AT2G32120/AT3G11020	6-26HAI	up	response to heat
GO:0006457	17/443	183/16593	8.50661e-06	0.00189357	AT5G52640/AT2G29500/AT5G12030/AT1G53540/AT3G46230/AT2G20560/AT1G54050/AT3G53990/AT3G12580/AT1G16030/AT5G48570/AT2G19310/AT5G12020/AT5G37670/AT2G32120/AT5G58710/AT3G29310	6-26HAI	up	protein folding
GO:0006979	25/443	356/16593	1.1324e-05	0.0021006	AT2G29500/AT5G12030/AT1G53540/AT3G46230/AT2G47180/AT2G40880/AT1G09970/AT1G64750/AT1G54050/AT3G53990/AT2G29450/AT2G26150/AT2G19310/AT5G12020/AT5G56550/AT1G05680/AT1G43850/AT1G32870/AT5G67480/AT5G37670/AT4G12570/AT3G30775/AT1G20620/AT1G32230/AT1G45145	6-26HAI	up	response to oxidative stress
GO:0051259	8/443	48/16593	3.58096e-05	0.00569373	AT2G29500/AT5G12030/AT1G53540/AT3G46230/AT1G54050/AT2G19310/AT5G12020/AT5G37670	6-26HAI	up	protein complex oligomerization
GO:0009414	22/443	327/16593	7.18306e-05	0.00999343	AT3G50970/AT5G66400/AT1G52690/AT2G47180/AT2G40880/AT4G20260/AT3G50980/AT2G21490/AT1G48130/AT4G03260/AT5G06760/AT1G32560/AT2G35300/AT1G05680/AT1G60200/AT1G01470/AT5G50430/AT5G61590/AT1G30270/AT3G30775/AT3G11020/AT1G32230	6-26HAI	up	response to water deprivation
GO:0050826	5/443	21/16593	0.000189438	0.0191677	AT1G52690/AT3G27660/AT5G40420/AT4G25140/AT3G01570	6-26HAI	up	response to freezing
GO:0001101	22/443	352/16593	0.000207416	0.0192379	AT3G50970/AT5G66400/AT1G52690/AT2G47180/AT2G40880/AT4G20260/AT3G50980/AT2G21490/AT1G48130/AT4G03260/AT5G06760/AT1G32560/AT2G35300/AT1G05680/AT1G60200/AT1G01470/AT5G50430/AT5G61590/AT1G30270/AT3G30775/AT3G11020/AT1G32230	6-26HAI	up	response to acid chemical
GO:0055081	5/443	23/16593	0.000299756	0.0256638	AT2G33770/AT5G04340/AT3G51860/AT4G17550/AT1G36370	6-26HAI	up	anion homeostasis
GO:0001666	16/443	230/16593	0.000472263	0.0309057	AT5G12030/AT3G46230/AT1G54050/AT5G54940/AT5G65207/AT2G26150/AT5G66985/AT5G63790/AT5G12020/AT1G43850/AT5G04340/AT5G37670/AT3G30775/AT1G33055/AT2G16060/AT1G26800	6-26HAI	up	response to hypoxia
GO:0071456	15/443	209/16593	0.000508466	0.0309057	AT5G12030/AT3G46230/AT1G54050/AT5G54940/AT5G65207/AT2G26150/AT5G66985/AT5G63790/AT5G12020/AT5G04340/AT5G37670/AT3G30775/AT1G33055/AT2G16060/AT1G26800	6-26HAI	up	cellular response to hypoxia
GO:0036294	15/443	211/16593	0.0005617	0.0309057	AT5G12030/AT3G46230/AT1G54050/AT5G54940/AT5G65207/AT2G26150/AT5G66985/AT5G63790/AT5G12020/AT5G04340/AT5G37670/AT3G30775/AT1G33055/AT2G16060/AT1G26800	6-26HAI	up	cellular response to decreased oxygen levels
GO:0071453	15/443	211/16593	0.0005617	0.0309057	AT5G12030/AT3G46230/AT1G54050/AT5G54940/AT5G65207/AT2G26150/AT5G66985/AT5G63790/AT5G12020/AT5G04340/AT5G37670/AT3G30775/AT1G33055/AT2G16060/AT1G26800	6-26HAI	up	cellular response to oxygen levels
GO:0036293	16/443	234/16593	0.000570153	0.0309057	AT5G12030/AT3G46230/AT1G54050/AT5G54940/AT5G65207/AT2G26150/AT5G66985/AT5G63790/AT5G12020/AT1G43850/AT5G04340/AT5G37670/AT3G30775/AT1G33055/AT2G16060/AT1G26800	6-26HAI	up	response to decreased oxygen levels
GO:0070482	16/443	235/16593	0.000597179	0.0309057	AT5G12030/AT3G46230/AT1G54050/AT5G54940/AT5G65207/AT2G26150/AT5G66985/AT5G63790/AT5G12020/AT1G43850/AT5G04340/AT5G37670/AT3G30775/AT1G33055/AT2G16060/AT1G26800	6-26HAI	up	response to oxygen levels
GO:0010876	9/443	89/16593	0.000610895	0.0309057	AT3G27660/AT4G26740/AT2G25890/AT5G40420/AT5G56100/AT1G05510/AT4G25140/AT5G42890/AT3G01570	6-26HAI	up	lipid localization
GO:0006790	67/954	332/16593	7.53355e-20	6.50224e-17	AT3G16400/AT3G23810/AT4G39950/AT2G30870/AT3G09260/AT1G66270/AT4G39940/AT2G36880/AT2G43910/AT1G62570/AT4G37410/AT5G17920/AT1G76790/AT3G03780/AT4G31500/AT1G78370/AT2G44490/AT1G66280/AT2G44160/AT3G16410/AT1G02500/AT5G27450/AT2G03760/AT1G18590/AT1G30120/AT3G43800/AT3G59970/AT1G10670/AT5G35360/AT3G59760/AT1G27140/AT2G38700/AT2G29630/AT5G49460/AT2G30860/AT1G01090/AT4G01850/AT1G21120/AT5G43780/AT1G74100…	6-26HAI	down	sulfur compound metabolic process
GO:0015979	53/954	217/16593	8.33087e-20	6.50224e-17	AT4G10340/AT3G61470/AT5G54270/AT1G61520/AT4G21280/AT1G15820/AT1G29910/AT1G29930/AT2G05100/AT5G64040/AT3G50820/AT1G32060/AT1G67740/AT3G54890/AT1G29920/AT3G55800/AT3G26650/AT1G12900/AT1G42970/AT1G08380/AT2G05070/AT5G66190/AT5G01530/AT5G38410/AT2G34420/AT4G04640/AT5G66570/AT4G09650/AT3G47470/AT3G54050/AT1G06680/AT1G67090/AT3G12780/AT4G35250/ATCG00580/AT1G79040/AT4G03280/AT3G08940/AT2G30570/AT1G54780…	6-26HAI	down	photosynthesis
GO:0046394	72/954	399/16593	2.19382e-18	8.56136e-16	AT4G39950/AT5G39320/AT1G17745/AT5G04530/AT2G37040/AT2G46740/AT5G17920/AT2G15090/AT3G03780/AT5G02890/AT4G31500/AT2G17630/AT5G35630/AT1G06360/AT1G66200/AT2G44160/AT5G16390/AT2G26560/AT1G06350/AT4G24510/AT4G37930/AT5G43760/AT1G30120/AT3G59970/AT5G46290/AT5G15530/AT3G29360/AT3G23820/AT1G10670/AT5G35360/AT2G05990/AT1G25450/AT3G59760/AT1G52670/AT1G06080/AT4G13930/AT2G22230/AT1G13930/AT1G26570/AT5G49460…	6-26HAI	down	carboxylic acid biosynthetic process
GO:0032787	69/954	398/16593	1.02049e-16	2.2757e-14	AT4G38970/AT4G39950/AT5G04530/AT2G37040/AT1G43800/AT5G09660/AT1G09780/AT2G23600/AT2G15090/AT5G02890/AT4G31500/AT1G06360/AT5G16390/AT1G06350/AT4G24510/AT3G12780/AT5G43760/AT3G48460/AT1G30120/AT5G46290/AT1G47840/AT5G15530/AT3G23820/AT1G10670/AT5G35360/AT2G05990/AT1G25450/AT1G53520/AT1G52670/AT1G06080/AT4G15560/AT2G22230/AT1G13930/AT5G49460/AT4G19230/AT3G53260/AT1G01090/AT1G24360/AT3G04120/AT1G70560…	6-26HAI	down	monocarboxylic acid metabolic process
GO:0019748	48/954	229/16593	3.13333e-15	5.43459e-13	AT3G16400/AT4G39950/AT5G64120/AT2G30870/AT5G66690/AT3G09260/AT1G66270/AT2G37040/AT4G39330/AT4G39940/AT2G43910/AT1G62570/AT4G37410/AT1G07890/AT3G19820/AT1G76790/AT5G54160/AT4G31500/AT1G78370/AT2G44490/AT5G13930/AT1G66280/AT3G16410/AT4G34050/AT1G18590/AT4G13660/AT3G43800/AT3G19450/AT1G51680/AT4G01070/AT1G27140/AT1G13930/AT3G53260/AT2G30860/AT1G21120/AT1G74100/AT1G24625/AT3G09270/AT1G17180/AT1G05850…	6-26HAI	down	secondary metabolic process
GO:0015995	23/954	60/16593	6.95332e-14	9.04511e-12	AT5G13630/AT4G27440/AT5G54190/AT3G56940/AT1G03630/AT5G18660/AT1G74470/AT4G14690/AT5G45930/AT4G18480/AT3G59400/AT3G48730/AT4G25080/AT1G58290/AT1G10670/AT4G15560/AT3G51820/AT2G40490/AT5G63570/AT3G22840/AT4G01690/AT3G14930/AT5G47110	6-26HAI	down	chlorophyll biosynthetic process
GO:0009409	57/954	336/16593	1.34335e-13	1.49784e-11	AT3G61470/AT1G61520/AT2G05100/AT1G32060/AT3G54890/AT3G09260/AT3G26650/AT1G66270/AT1G42970/AT5G04530/AT2G05070/AT1G16880/AT1G20440/AT1G09780/AT2G39730/AT4G09650/AT3G47470/AT5G12250/AT3G54050/AT1G66280/AT1G67090/AT4G37930/AT3G12780/AT1G20450/AT5G43760/AT2G40970/AT4G02330/AT1G21910/AT5G67450/AT5G06290/AT1G25450/AT5G43170/AT5G65020/AT1G23740/AT4G15910/AT1G56070/AT2G15970/AT5G20720/AT5G20250/AT5G01600…	6-26HAI	down	response to cold
GO:0046148	30/954	125/16593	1.40657e-11	1.21981e-09	AT5G13630/AT4G27440/AT5G54190/AT3G56940/AT1G03630/AT5G18660/AT1G74470/AT4G14690/AT5G45930/AT5G54160/AT4G18480/AT5G13930/AT3G59400/AT3G48730/AT4G34135/AT4G25080/AT1G58290/AT1G10670/AT4G15560/AT3G51820/AT2G40490/AT3G14790/AT1G31800/AT1G27450/AT5G63570/AT3G22840/AT4G01690/AT3G14930/AT2G30390/AT5G47110	6-26HAI	down	pigment biosynthetic process
GO:0055086	52/954	327/16593	2.04076e-11	1.59282e-09	AT4G38970/AT5G39320/AT5G66280/AT4G04640/AT1G09780/AT4G09650/AT3G12780/AT5G27450/AT1G30120/AT1G47840/AT3G09820/AT3G29360/AT1G10670/AT5G35360/AT5G15650/AT2G47650/AT2G38700/AT1G26570/AT1G08200/AT5G49460/AT3G02230/AT1G01090/AT1G73250/AT3G14790/AT5G08690/AT3G04120/AT1G17890/AT3G02470/AT2G45790/AT5G63310/AT5G28050/AT3G52930/AT5G08680/AT1G27450/ATCG00140/AT4G32260/AT4G26910/AT1G05620/AT1G74030/AT5G26667…	6-26HAI	down	nucleobase-containing small molecule metabolic process
GO:0009642	29/954	129/16593	1.6782e-10	1.24746e-08	AT3G61470/AT5G54270/AT1G61520/AT2G05100/AT5G46110/AT3G50820/AT1G67740/AT3G54890/AT5G54190/AT2G06850/AT2G05070/AT5G66570/AT4G25100/AT4G14690/AT2G41100/AT3G47470/AT5G16400/AT3G18780/AT2G27820/AT1G08830/AT4G34190/AT2G47450/AT1G60950/AT3G22840/AT3G02730/AT4G17490/AT2G28190/AT3G62030/AT1G10522	6-26HAI	down	response to light intensity
GO:0015994	23/954	84/16593	1.99644e-10	1.41656e-08	AT5G13630/AT4G27440/AT5G54190/AT3G56940/AT1G03630/AT5G18660/AT1G74470/AT4G14690/AT5G45930/AT4G18480/AT3G59400/AT3G48730/AT4G25080/AT1G58290/AT1G10670/AT4G15560/AT3G51820/AT2G40490/AT5G63570/AT3G22840/AT4G01690/AT3G14930/AT5G47110	6-26HAI	down	chlorophyll metabolic process
GO:0019693	35/954	200/16593	3.16054e-09	1.70124e-07	AT4G38970/AT4G04640/AT1G09780/AT4G09650/AT3G12780/AT5G27450/AT1G30120/AT1G47840/AT3G09820/AT1G10670/AT5G35360/AT2G38700/AT5G49460/AT1G01090/AT5G08690/AT3G04120/AT5G63310/AT3G52930/AT5G08680/AT1G27450/ATCG00140/AT4G32260/AT4G26910/AT1G74030/AT5G26667/AT3G25860/AT3G06650/AT4G29130/AT4G11010/AT2G33040/AT3G18680/AT2G36530/AT5G36880/AT2G21330/AT3G16950	6-26HAI	down	ribose phosphate metabolic process
GO:0016143	20/954	83/16593	3.29476e-08	1.51268e-06	AT3G16400/AT3G09260/AT1G66270/AT4G39940/AT2G43910/AT1G62570/AT4G37410/AT1G76790/AT4G31500/AT2G44490/AT1G66280/AT3G16410/AT1G18590/AT1G21120/AT1G74100/AT1G24625/AT1G20910/AT1G24100/AT4G30530/AT5G44210	6-26HAI	down	S-glycoside metabolic process
GO:0019757	20/954	83/16593	3.29476e-08	1.51268e-06	AT3G16400/AT3G09260/AT1G66270/AT4G39940/AT2G43910/AT1G62570/AT4G37410/AT1G76790/AT4G31500/AT2G44490/AT1G66280/AT3G16410/AT1G18590/AT1G21120/AT1G74100/AT1G24625/AT1G20910/AT1G24100/AT4G30530/AT5G44210	6-26HAI	down	glycosinolate metabolic process
GO:0019760	20/954	83/16593	3.29476e-08	1.51268e-06	AT3G16400/AT3G09260/AT1G66270/AT4G39940/AT2G43910/AT1G62570/AT4G37410/AT1G76790/AT4G31500/AT2G44490/AT1G66280/AT3G16410/AT1G18590/AT1G21120/AT1G74100/AT1G24625/AT1G20910/AT1G24100/AT4G30530/AT5G44210	6-26HAI	down	glucosinolate metabolic process
GO:0006022	8/954	13/16593	1.15259e-07	4.99777e-06	AT5G39320/AT1G65590/AT4G01700/AT3G29360/AT1G26570/AT1G05850/AT1G02360/AT5G15490	6-26HAI	down	aminoglycan metabolic process
GO:0010038	27/954	153/16593	1.65292e-07	6.70384e-06	AT4G23670/AT3G16450/AT1G20340/AT3G04290/ATCG00490/AT4G33010/AT4G25100/AT5G17920/AT5G35630/AT2G26560/AT3G12780/AT3G59780/AT3G56240/AT2G30860/AT5G03630/AT1G08830/AT5G01600/AT1G74910/AT1G57720/AT1G65930/AT2G21660/AT3G43810/AT2G28190/AT3G14930/AT2G32520/AT3G09200/AT5G61780	6-26HAI	down	response to metal ion
GO:0009152	20/954	91/16593	1.69767e-07	6.70384e-06	AT4G04640/AT4G09650/AT1G30120/AT3G09820/AT1G10670/AT5G35360/AT5G49460/AT1G01090/AT5G08690/AT5G63310/AT5G08680/AT1G27450/ATCG00140/AT4G32260/AT3G25860/AT3G06650/AT4G11010/AT2G33040/AT5G36880/AT3G16950	6-26HAI	down	purine ribonucleotide biosynthetic process
GO:0044550	21/954	101/16593	2.28739e-07	8.70881e-06	AT4G39950/AT2G37040/AT4G39330/AT4G39940/AT1G62570/AT1G07890/AT1G76790/AT5G54160/AT4G31500/AT5G13930/AT4G34050/AT1G18590/AT4G13660/AT3G19450/AT4G01070/AT3G53260/AT1G74100/AT1G05850/AT1G24100/AT4G27260/AT4G30530	6-26HAI	down	secondary metabolite biosynthetic process
GO:0005996	22/954	110/16593	2.43516e-07	9.05066e-06	AT4G38970/AT3G55800/AT3G26650/AT1G12900/AT1G42970/AT1G09780/AT2G46740/AT3G54050/AT3G12780/AT1G47840/AT5G15650/AT2G47650/AT1G73250/AT3G04120/AT5G35790/AT2G45790/AT3G52930/AT1G74910/AT1G66430/AT4G29130/AT1G63290/AT2G21330	6-26HAI	down	monosaccharide metabolic process
GO:1901657	24/954	128/16593	2.49391e-07	9.05347e-06	AT3G16400/AT3G09260/AT1G66270/AT4G39940/AT2G43910/AT1G62570/AT4G37410/AT1G76790/AT4G31500/AT2G44490/AT1G66280/AT3G16410/AT1G18590/AT3G09820/AT1G21120/AT1G74100/AT1G24625/AT3G02470/AT5G28050/AT1G20910/AT1G05620/AT1G24100/AT4G30530/AT5G44210	6-26HAI	down	glycosyl compound metabolic process
GO:0016052	24/954	140/16593	1.36558e-06	3.87577e-05	AT4G38970/AT1G09780/AT5G49360/AT1G04680/AT1G11580/AT3G29320/AT1G67750/AT3G10720/AT1G78060/AT3G12780/AT4G02330/AT1G47840/AT1G35580/AT3G04120/AT3G52930/AT3G46970/AT1G02640/AT1G74030/AT2G40840/AT3G10940/AT4G29130/AT1G63290/AT2G36530/AT2G21330	6-26HAI	down	carbohydrate catabolic process
GO:0008610	50/954	428/16593	1.41681e-06	3.94935e-05	AT1G02205/AT5G04530/AT3G19820/AT2G15090/AT5G02890/AT5G47770/AT1G06360/AT5G16390/AT1G06350/AT4G24510/AT3G12780/AT5G27450/AT5G43760/AT1G30120/AT5G46290/AT5G15530/AT1G10670/AT5G35360/AT2G05990/AT1G25450/AT1G52670/AT1G06080/AT4G15560/AT2G22230/AT2G38700/AT1G13930/AT5G49460/AT1G50430/AT1G24360/AT4G17190/AT5G10160/AT2G30200/AT1G31800/AT1G20510/AT4G25050/AT1G49430/AT2G07050/AT3G03990/AT4G34640/AT1G66430…	6-26HAI	down	lipid biosynthetic process
GO:1901137	45/954	371/16593	1.72916e-06	4.4987e-05	AT5G39320/AT5G66280/AT4G39940/AT4G04640/AT1G62570/AT4G09650/AT1G76790/AT4G31500/AT3G12780/AT1G18590/AT1G30120/AT3G09820/AT3G29360/AT1G10670/AT5G35360/AT4G15560/AT2G47650/AT1G26570/AT1G08200/AT5G49460/AT1G01090/AT1G73250/AT3G14790/AT5G08690/AT1G74100/AT1G17890/AT3G02470/AT2G45790/AT5G63310/AT5G08680/AT1G27450/ATCG00140/AT4G32260/AT1G24100/AT5G26667/AT3G25860/AT3G06650/AT5G15490/AT4G11010/AT2G33040…	6-26HAI	down	carbohydrate derivative biosynthetic process
GO:0015977	8/954	17/16593	1.76959e-06	4.52842e-05	AT1G32060/AT3G55800/AT3G26650/ATCG00490/AT1G12900/AT1G42970/AT3G54050/AT3G12780	6-26HAI	down	carbon fixation
GO:0009808	11/954	37/16593	4.59559e-06	0.000112089	AT5G64120/AT5G66690/AT2G37040/AT4G39330/AT1G07890/AT3G19820/AT5G54160/AT4G34050/AT3G19450/AT4G01070/AT1G05850	6-26HAI	down	lignin metabolic process
GO:0016998	8/954	19/16593	4.96128e-06	0.000117342	AT3G44990/AT5G49360/AT1G78060/AT4G01700/AT2G43620/AT1G05850/AT1G02360/AT1G02640	6-26HAI	down	cell wall macromolecule catabolic process
GO:0046364	12/954	47/16593	9.78701e-06	0.000221413	AT4G38970/AT3G55800/AT2G46740/AT3G54050/AT3G12780/AT5G15650/AT1G73250/AT3G04120/AT2G45790/AT3G52930/AT1G74910/AT2G21330	6-26HAI	down	monosaccharide biosynthetic process
GO:0071554	40/954	336/16593	1.01263e-05	0.000225816	AT4G39950/AT3G44990/AT1G03870/AT2G04780/AT2G06850/AT1G65310/AT5G49360/AT1G11580/AT1G67330/AT4G30280/AT3G19820/AT4G31500/AT3G10720/AT1G21310/AT2G44490/AT4G14130/AT1G78060/AT5G46960/AT2G43150/AT4G02330/AT4G01700/AT5G61130/AT3G29360/AT5G15650/AT1G70710/AT3G02230/AT4G30290/AT2G39700/AT2G43620/AT4G30270/AT5G02260/AT1G27930/AT1G05850/AT1G02360/AT1G02640/AT5G66240/AT5G05290/AT1G24100/AT5G15490/AT4G03210	6-26HAI	down	cell wall organization or biogenesis
GO:0019253	7/954	16/16593	1.46925e-05	0.000314178	AT1G32060/AT3G55800/AT3G26650/AT1G12900/AT1G42970/AT3G54050/AT3G12780	6-26HAI	down	reductive pentose-phosphate cycle
GO:1901658	9/954	29/16593	2.32705e-05	0.000471757	AT3G16400/AT3G09260/AT1G66270/AT2G43910/AT2G44490/AT1G66280/AT3G16410/AT5G28050/AT1G05620	6-26HAI	down	glycosyl compound catabolic process
GO:0009404	11/954	45/16593	3.57246e-05	0.000666126	AT4G39950/AT2G30870/AT1G78370/AT3G43800/AT1G27140/AT2G30860/AT3G09270/AT1G17180/AT4G27260/AT4G30530/AT1G17190	6-26HAI	down	toxin metabolic process
GO:0042545	16/954	88/16593	3.64901e-05	0.000666126	AT4G39950/AT1G11580/AT1G67330/AT4G31500/AT3G10720/AT2G44490/AT4G02330/AT5G61130/AT1G70710/AT2G39700/AT4G30270/AT5G02260/AT1G27930/AT5G66240/AT5G05290/AT1G24100	6-26HAI	down	cell wall modification
GO:0046034	20/954	127/16593	3.66988e-05	0.000666126	AT4G38970/AT4G04640/AT1G09780/AT4G09650/AT3G12780/AT1G47840/AT5G08690/AT3G04120/AT3G27240/AT3G52930/AT5G08530/AT5G08680/ATCG00140/AT4G32260/AT1G74030/AT4G29130/AT2G33040/AT4G37830/AT2G36530/AT2G21330	6-26HAI	down	ATP metabolic process
GO:0006575	17/954	102/16593	6.67796e-05	0.00110897	AT2G30870/AT1G78370/AT2G44160/AT4G37930/AT3G43800/AT3G59970/AT4G13930/AT1G27140/AT2G45300/AT2G30860/AT1G74920/AT3G09270/AT1G17180/AT1G78660/AT1G57720/AT1G17190/AT3G12290	6-26HAI	down	cellular modified amino acid metabolic process
GO:0010410	13/954	65/16593	6.96118e-05	0.00112484	AT3G44990/AT2G06850/AT1G65310/AT5G49360/AT1G67330/AT4G30280/AT4G14130/AT1G78060/AT4G30290/AT4G30270/AT1G27930/AT1G02640/AT4G03210	6-26HAI	down	hemicellulose metabolic process
GO:0010196	6/954	14/16593	7.1612e-05	0.00112484	AT4G10340/AT1G15820/AT1G44575/AT5G08050/AT4G03280/AT1G74730	6-26HAI	down	nonphotochemical quenching
GO:1990066	6/954	14/16593	7.1612e-05	0.00112484	AT4G10340/AT1G15820/AT1G44575/AT5G08050/AT4G03280/AT1G74730	6-26HAI	down	energy quenching
GO:0046939	12/954	58/16593	9.30922e-05	0.00137091	AT4G38970/AT1G09780/AT3G12780/AT1G47840/AT3G04120/AT5G63310/AT3G52930/AT1G74030/AT4G29130/AT4G11010/AT2G36530/AT2G21330	6-26HAI	down	nucleotide phosphorylation
GO:0009636	18/954	117/16593	0.000120606	0.0017432	AT5G54270/AT5G64120/AT2G30870/AT4G25100/AT1G78370/AT3G43800/AT4G01070/AT1G27140/AT2G30860/AT3G09270/AT1G08830/AT1G17180/AT3G61440/AT3G44310/AT2G28190/AT4G21910/AT4G35000/AT1G17190	6-26HAI	down	response to toxic substance
GO:0017014	6/954	16/16593	0.000172874	0.00234658	AT4G21280/AT1G32060/AT3G26650/ATCG00490/AT3G12780/AT4G20360	6-26HAI	down	protein nitrosylation
GO:0018119	6/954	16/16593	0.000172874	0.00234658	AT4G21280/AT1G32060/AT3G26650/ATCG00490/AT3G12780/AT4G20360	6-26HAI	down	peptidyl-cysteine S-nitrosylation
GO:0009699	11/954	54/16593	0.000209605	0.00277282	AT2G37040/AT4G39330/AT1G07890/AT5G54160/AT5G13930/AT4G34050/AT4G13660/AT3G19450/AT4G01070/AT3G53260/AT1G05850	6-26HAI	down	phenylpropanoid biosynthetic process
GO:0034644	6/954	17/16593	0.000254221	0.00325277	AT4G14690/AT1G08830/AT4G34190/AT3G22840/AT1G14320/AT2G28190	6-26HAI	down	cellular response to UV
GO:0000096	11/954	56/16593	0.000293502	0.00357935	AT5G17920/AT3G03780/AT2G44160/AT3G59970/AT3G59760/AT3G61440/AT1G72810/AT4G34200/AT2G17265/AT3G62030/AT3G04070	6-26HAI	down	sulfur amino acid metabolic process
GO:0071484	5/954	12/16593	0.000350495	0.00417651	AT4G14690/AT1G08830/AT4G34190/AT3G22840/AT2G28190	6-26HAI	down	cellular response to light intensity
GO:0009407	8/954	32/16593	0.000353806	0.00418403	AT2G30870/AT1G78370/AT3G43800/AT1G27140/AT2G30860/AT3G09270/AT1G17180/AT1G17190	6-26HAI	down	toxin catabolic process
GO:0045454	9/954	41/16593	0.000436765	0.00494051	AT5G15230/AT1G67740/AT3G26060/AT5G16400/AT5G06290/AT4G16155/AT3G11630/AT3G02730/AT3G16950	6-26HAI	down	cell redox homeostasis
GO:0009415	35/954	335/16593	0.000468148	0.00521985	AT4G39950/AT2G05100/AT2G30870/AT3G52450/AT1G02205/AT1G47128/AT2G37040/AT2G05070/AT5G40390/AT1G20440/AT3G23050/AT3G29320/AT2G44060/AT3G54770/AT1G01620/AT1G20450/AT4G24190/AT3G53420/AT5G65020/AT1G68010/AT1G74920/AT4G15910/AT2G28740/AT2G15970/AT1G05850/AT3G46970/AT3G16640/AT3G52150/AT2G38530/AT2G21660/AT1G76180/AT3G22310/AT2G47780/AT5G63980/AT3G04070	6-26HAI	down	response to water
GO:0010207	7/954	26/16593	0.000509045	0.0056356	AT4G10340/AT3G50820/AT5G66570/AT4G35250/AT1G79040/AT1G54500/AT1G71500	6-26HAI	down	photosystem II assembly
GO:0005976	31/954	289/16593	0.000621299	0.00673506	AT3G44990/AT3G55800/AT2G06850/AT1G65310/AT5G49360/AT1G04680/AT1G11580/AT1G67330/AT3G29320/AT4G30280/AT1G67750/AT3G10720/AT4G14130/AT1G78060/AT4G02330/AT3G29360/AT1G10670/AT5G48300/AT4G30290/AT4G30270/AT1G27930/AT1G05850/AT3G46970/AT1G02640/AT1G66430/AT2G40840/AT4G32460/AT1G44830/AT5G15490/AT4G03210/AT3G10940	6-26HAI	down	polysaccharide metabolic process
GO:0098656	12/954	72/16593	0.000765034	0.00817958	AT5G46110/AT4G23650/AT3G26570/AT5G64290/AT2G22500/AT4G00370/AT2G26900/AT5G14040/AT1G67940/AT3G08580/AT5G46800/AT5G33320	6-26HAI	down	anion transmembrane transport
GO:0009411	15/954	103/16593	0.000783825	0.00832348	AT1G20340/AT2G37040/AT3G12610/AT4G14690/AT5G13930/AT1G10670/AT5G08020/AT1G51680/AT1G26910/AT1G08830/AT4G34190/AT5G63310/AT3G22840/AT1G14320/AT2G28190	6-26HAI	down	response to UV
GO:0006721	16/954	114/16593	0.000802858	0.00846798	AT5G47770/AT4G33360/AT1G10670/AT4G15560/AT1G13930/AT4G19230/AT4G00370/AT4G17190/AT1G31800/AT2G07050/AT3G03990/AT4G34640/AT1G33750/AT2G18620/AT5G47110/AT5G61780	6-26HAI	down	terpenoid metabolic process
GO:0000028	7/954	28/16593	0.000828468	0.00857756	AT1G72370/AT5G61170/AT3G11940/AT3G11510/AT1G04270/AT3G61110/AT2G37270	6-26HAI	down	ribosomal small subunit assembly
GO:0042255	11/954	63/16593	0.000840706	0.00863383	AT1G26910/AT1G72370/AT5G61170/AT3G11940/AT1G18540/AT3G11510/AT1G04270/AT1G14320/AT3G61110/AT2G37270/AT3G09200	6-26HAI	down	ribosome assembly
GO:0015985	7/954	29/16593	0.0010385	0.0103917	AT4G04640/AT4G09650/AT5G08690/AT5G08680/ATCG00140/AT4G32260/AT2G33040	6-26HAI	down	energy coupled proton transport, down electrochemical gradient
GO:0001101	35/954	352/16593	0.00113798	0.0111024	AT4G39950/AT2G05100/AT2G30870/AT3G52450/AT1G02205/AT1G47128/AT2G37040/AT2G05070/AT5G40390/AT1G20440/AT3G23050/AT3G29320/AT2G44060/AT3G54770/AT1G01620/AT1G20450/AT4G24190/AT3G53420/AT5G65020/AT1G68010/AT1G74920/AT4G15910/AT2G28740/AT2G15970/AT1G05850/AT3G46970/AT3G16640/AT3G52150/AT2G38530/AT2G21660/AT1G76180/AT3G22310/AT2G47780/AT5G63980/AT3G04070	6-26HAI	down	response to acid chemical
GO:0006414	9/954	47/16593	0.00124666	0.0120872	AT5G60390/AT1G56070/AT1G48630/AT4G25890/AT2G18110/AT4G00810/AT4G20360/AT3G44590/AT1G26630	6-26HAI	down	translational elongation
GO:0042445	13/954	87/16593	0.00134882	0.012997	AT4G39950/AT2G31750/AT1G14120/AT3G19820/AT5G54160/AT4G31500/AT2G03760/AT1G50430/AT1G70560/AT3G44310/AT1G27450/AT2G47170/AT5G11950	6-26HAI	down	hormone metabolic process
GO:0120254	10/954	58/16593	0.00158104	0.0146594	AT2G37040/AT1G77330/AT2G19590/AT5G13930/AT1G02500/AT1G62380/AT1G13930/AT4G19230/AT3G53260/AT3G04070	6-26HAI	down	olefinic compound metabolic process
GO:0016144	7/954	31/16593	0.00158245	0.0146594	AT4G39940/AT1G62570/AT1G76790/AT4G31500/AT1G18590/AT1G74100/AT1G24100	6-26HAI	down	S-glycoside biosynthetic process
GO:0019761	7/954	31/16593	0.00158245	0.0146594	AT4G39940/AT1G62570/AT1G76790/AT4G31500/AT1G18590/AT1G74100/AT1G24100	6-26HAI	down	glucosinolate biosynthetic process
GO:0006730	5/954	16/16593	0.00159383	0.0146594	AT2G44160/AT4G37930/AT3G59970/AT4G13930/AT3G12290	6-26HAI	down	one-carbon metabolic process
GO:0010025	7/954	32/16593	0.00192647	0.0169899	AT1G02205/AT5G02890/AT1G06360/AT1G06350/AT4G24510/AT1G10670/AT1G49430	6-26HAI	down	wax biosynthetic process
GO:0010166	7/954	32/16593	0.00192647	0.0169899	AT1G02205/AT5G02890/AT1G06360/AT1G06350/AT4G24510/AT1G10670/AT1G49430	6-26HAI	down	wax metabolic process
GO:0006268	5/954	17/16593	0.00215199	0.0187668	AT5G08020/AT5G44635/AT5G61000/AT4G02060/AT5G46280	6-26HAI	down	DNA unwinding involved in DNA replication
GO:0009683	4/954	11/16593	0.00258662	0.0217081	AT4G39950/AT4G31500/AT1G70560/AT3G44310	6-26HAI	down	indoleacetic acid metabolic process
GO:0009684	4/954	11/16593	0.00258662	0.0217081	AT4G39950/AT4G31500/AT1G70560/AT3G44310	6-26HAI	down	indoleacetic acid biosynthetic process
GO:0006739	8/954	43/16593	0.00278515	0.0231256	AT4G38970/AT5G35790/AT1G12230/AT3G52930/AT1G65930/AT1G63290/AT3G20790/AT2G21330	6-26HAI	down	NADP metabolic process
GO:0044282	22/954	201/16593	0.00281789	0.0232737	AT5G17330/AT4G39950/AT1G32470/AT2G35370/AT1G65960/AT2G37040/AT5G09660/AT1G09780/AT4G33010/AT4G37930/AT4G13930/AT4G19230/AT3G53260/AT5G28050/AT1G11860/AT2G42790/AT4G26910/AT1G05620/AT5G63980/AT3G51840/AT4G29130/AT1G63290	6-26HAI	down	small molecule catabolic process
GO:0009834	7/954	36/16593	0.00391154	0.0313124	AT1G03870/AT2G04780/AT2G06850/AT1G67330/AT3G19820/AT1G27930/AT4G03210	6-26HAI	down	plant-type secondary cell wall biogenesis
GO:0046942	8/954	47/16593	0.00493282	0.0379317	AT5G46110/AT5G64290/AT2G22500/AT4G00370/AT5G19760/AT2G26900/AT5G46800/AT5G33320	6-26HAI	down	carboxylic acid transport
GO:0010189	4/954	13/16593	0.00511002	0.038535	AT1G64970/AT1G74470/AT3G63410/AT5G47110	6-26HAI	down	vitamin E biosynthetic process
GO:0035435	4/954	13/16593	0.00511002	0.038535	AT3G26570/AT2G22500/AT5G14040/AT1G67940	6-26HAI	down	phosphate ion transmembrane transport
GO:0042360	4/954	13/16593	0.00511002	0.038535	AT1G64970/AT1G74470/AT3G63410/AT5G47110	6-26HAI	down	vitamin E metabolic process
GO:0006820	17/954	150/16593	0.00570684	0.0420206	AT5G46110/AT4G19030/AT4G23650/AT3G26570/AT5G64290/AT2G22500/AT4G00370/AT5G19760/AT4G27720/AT2G26900/AT5G14040/AT1G67940/AT3G08580/AT1G64650/AT5G46800/AT5G33320/AT4G10380	6-26HAI	down	anion transport
GO:0032392	6/954	30/16593	0.00642936	0.0458275	AT5G08020/AT5G44635/AT5G61000/AT2G21660/AT4G02060/AT5G46280	6-26HAI	down	DNA geometric change
GO:0032508	6/954	30/16593	0.00642936	0.0458275	AT5G08020/AT5G44635/AT5G61000/AT2G21660/AT4G02060/AT5G46280	6-26HAI	down	DNA duplex unwinding
GO:0006271	4/954	14/16593	0.00683228	0.0478259	AT1G07370/AT2G29570/AT4G02060/AT5G46280	6-26HAI	down	DNA strand elongation involved in DNA replication
GO:0022616	4/954	14/16593	0.00683228	0.0478259	AT1G07370/AT2G29570/AT4G02060/AT5G46280	6-26HAI	down	DNA strand elongation
GO:0052543	5/954	22/16593	0.00721076	0.0498053	AT4G39950/AT4G31500/AT2G44490/AT5G61130/AT1G24100	6-26HAI	down	callose deposition in cell wall
GO:0098869	5/954	22/16593	0.00721076	0.0498053	AT5G64120/AT4G25100/AT1G08830/AT2G28190/AT4G35000	6-26HAI	down	cellular oxidant detoxification
GO:0006091	54/963	369/19620	5.61861e-13	9.78762e-10	AT5G08680/AT3G09810/AT3G52990/AT3G15640/AT5G08690/AT4G38970/AT3G14940/AT3G03250/AT5G17770/AT2G42790/AT2G45770/AT1G77510/AT5G41670/AT5G01500/AT5G08530/AT1G10960/AT3G21200/AT3G58750/AT5G52840/AT4G35250/AT2G44520/AT5G66760/AT1G73060/AT1G71100/AT2G46820/AT2G17130/AT5G48300/AT1G64150/AT4G34700/AT1G30850/AT3G22960/AT2G19860/AT3G55410/AT3G52730/AT1G64190/AT2G21170/AT5G08300/AT2G20420/AT4G17650/AT4G35260…	26-48HAI	up	generation of precursor metabolites and energy
GO:0055086	51/963	346/19620	1.89792e-12	1.65309e-09	ATCG00140/AT5G08680/AT1G24180/AT3G53900/AT3G52990/AT3G09820/AT1G63660/AT5G08690/AT2G42910/AT4G38970/AT3G03250/AT5G66280/AT4G35360/AT3G29360/AT5G15490/AT3G17810/AT5G15650/AT3G54470/AT5G03300/AT1G09430/AT3G62830/AT2G27860/AT1G71100/AT3G16950/AT3G22960/AT5G40870/AT1G53000/AT3G10620/AT2G19860/AT2G33040/AT1G63000/AT2G21170/AT3G27740/AT2G20420/AT1G17160/AT1G12780/AT3G27060/AT2G44530/AT1G59900/AT2G36310…	26-48HAI	up	nucleobase-containing small molecule metabolic process
GO:0006520	53/963	373/19620	2.99299e-12	1.73793e-09	AT1G79230/AT5G64050/AT1G12050/AT4G39980/AT2G17265/AT2G19940/AT3G55610/AT4G33510/AT2G26080/AT3G17810/AT4G13930/AT2G43090/AT5G66120/AT3G22200/AT5G10920/AT5G65780/AT1G15710/AT4G31500/AT1G48860/AT3G58140/AT4G33760/AT1G18500/AT2G37250/AT3G47340/AT3G13110/AT1G80600/AT2G30970/AT3G59760/AT1G31180/AT1G35580/AT5G11880/AT1G72330/AT4G39120/AT2G43750/AT3G27740/AT5G62530/AT3G62130/AT1G58080/AT4G08900/AT3G59970…	26-48HAI	up	cellular amino acid metabolic process
GO:0016053	55/963	465/19620	1.42331e-09	3.54202e-07	AT4G39980/AT2G17265/AT2G19940/AT5G40770/AT3G55610/AT4G33510/AT3G29360/AT5G46290/AT5G15490/AT3G17810/AT4G26740/AT4G13930/AT2G43090/AT5G66120/AT3G22200/AT5G10920/AT5G60620/AT1G25450/AT2G26250/AT5G65780/AT1G15710/AT2G05990/AT4G31500/AT4G03560/AT1G24360/AT1G48860/AT1G18500/AT2G37250/AT3G47340/AT3G13110/AT1G80600/AT1G06080/AT1G15550/AT3G59760/AT1G31180/AT5G11880/AT4G39120/AT2G43750/AT3G27740/AT1G58080…	26-48HAI	up	organic acid biosynthetic process
GO:1901137	49/963	416/19620	1.29808e-08	2.26125e-06	ATCG00140/AT5G08680/AT1G74100/AT1G24180/AT3G53900/AT3G09820/AT1G63660/AT5G08690/AT5G66680/AT2G42910/AT5G66280/AT4G35360/AT3G29360/AT5G15490/AT1G24100/AT2G43090/AT3G54470/AT5G03300/AT1G09430/AT3G62830/AT2G27860/AT1G71100/AT3G16950/AT4G31500/AT5G40870/AT1G53000/AT4G29870/AT2G33040/AT4G39940/AT1G63000/AT5G39410/AT2G21170/AT3G27740/AT1G12780/AT3G27060/AT2G44530/AT1G59900/AT3G14790/AT1G76790/AT3G18680…	26-48HAI	up	carbohydrate derivative biosynthetic process
GO:0019693	31/963	209/19620	3.66764e-08	5.8082e-06	ATCG00140/AT5G08680/AT1G24180/AT3G53900/AT3G52990/AT3G09820/AT1G63660/AT5G08690/AT2G42910/AT4G38970/AT4G35360/AT3G54470/AT5G03300/AT1G09430/AT3G16950/AT3G22960/AT5G40870/AT3G10620/AT2G19860/AT2G33040/AT2G21170/AT3G27740/AT2G20420/AT2G44530/AT1G59900/AT3G18680/AT4G11980/AT5G63310/AT1G47840/AT2G22480/AT4G18440	26-48HAI	up	ribose phosphate metabolic process
GO:0032787	46/963	441/19620	1.24326e-06	0.000107313	AT4G14430/AT1G12050/AT1G24180/AT3G52990/AT4G38970/AT2G42790/AT5G40770/AT5G41670/AT5G46290/AT2G13560/AT3G22200/AT3G58750/AT3G63170/AT1G06290/AT5G60620/AT1G25450/AT2G26250/AT3G16950/AT2G05990/AT4G31500/AT3G21720/AT3G22960/AT4G03560/AT1G24360/AT2G19860/AT1G06080/AT1G43800/AT1G64190/AT2G21170/AT2G23620/AT3G62130/AT5G47120/AT5G06580/AT2G33150/AT4G14440/AT3G50440/AT1G59900/AT5G10160/AT1G08640/AT5G54810…	26-48HAI	up	monocarboxylic acid metabolic process
GO:1901657	23/963	151/19620	1.29367e-06	0.000107313	AT1G74100/AT3G53900/AT3G09820/AT2G42910/AT1G24100/AT2G43090/AT3G54470/AT5G03300/AT1G71100/AT4G31500/AT5G40870/AT2G43910/AT4G39940/AT1G27130/AT1G17160/AT2G44530/AT2G36310/AT5G26000/AT1G76790/AT2G33070/AT5G48180/AT3G21370/AT1G62570	26-48HAI	up	glycosyl compound metabolic process
GO:0043094	16/963	80/19620	1.4e-06	0.000110854	AT3G53900/AT3G09820/AT1G68010/AT5G03300/AT1G19580/AT5G52840/AT1G80380/AT5G63510/AT4G34700/AT5G40870/AT5G66510/AT1G79870/AT4G16450/AT5G53580/AT3G54110/AT1G47260	26-48HAI	up	cellular metabolic compound salvage
GO:0044282	28/963	217/19620	2.91536e-06	0.000195329	AT4G14430/AT1G12050/AT2G42790/AT5G57655/AT2G26080/AT5G41670/AT4G13930/AT3G22200/AT3G58750/AT1G06290/AT3G47340/AT1G64190/AT2G21170/AT1G72330/AT2G41530/AT5G62530/AT1G17160/AT3G62130/AT5G06580/AT4G08900/AT2G33150/AT4G14440/AT2G36310/AT5G53580/AT4G32520/AT1G65580/AT1G55510/AT5G17380	26-48HAI	up	small molecule catabolic process
GO:0009073	11/963	45/19620	8.2079e-06	0.00049304	AT4G39980/AT4G33510/AT5G66120/AT1G15710/AT4G31500/AT1G48860/AT4G27070/AT1G48850/AT5G54810/AT2G35500/AT3G07630	26-48HAI	up	aromatic amino acid family biosynthetic process
GO:0006790	38/963	370/19620	1.47039e-05	0.000776189	AT1G79230/AT1G53580/AT1G74100/AT1G24180/AT2G17265/AT1G24100/AT2G43090/AT3G22200/AT3G20970/AT1G09430/AT1G60990/AT3G24430/AT3G16950/AT4G31500/AT2G43910/AT4G39940/AT3G13110/AT1G51390/AT3G59760/AT3G10670/AT1G27130/AT2G43750/AT2G26060/AT2G20420/AT3G62130/AT3G59970/AT4G26500/AT1G59900/AT5G26000/AT1G76790/AT5G03880/AT2G33070/AT5G48180/AT3G21370/AT1G62570/AT4G10000/AT4G01850/AT5G50210	26-48HAI	up	sulfur compound metabolic process
GO:0019725	26/963	218/19620	2.66683e-05	0.00122253	AT5G01600/AT3G28715/AT4G30190/AT5G58640/AT5G20650/AT5G06290/AT5G58270/AT1G64150/AT3G16950/AT4G36910/AT5G42000/AT3G06050/AT2G19860/AT2G46800/AT4G24330/AT1G25520/AT3G28710/AT1G65980/AT2G15290/AT3G18860/AT4G35460/AT3G11050/AT5G67330/AT1G47840/AT2G17420/AT5G59030	26-48HAI	up	cellular homeostasis
GO:0034976	16/963	101/19620	3.16136e-05	0.00137677	AT5G43010/AT1G77510/AT5G61790/AT5G42000/AT3G54960/AT1G21750/AT4G21810/AT4G24330/AT5G47420/AT2G47470/AT5G47120/AT1G35620/AT1G16900/AT5G60640/AT1G45000/AT1G04980	26-48HAI	up	response to endoplasmic reticulum stress
GO:0006621	5/963	10/19620	5.77738e-05	0.00214132	AT2G23310/AT1G75760/AT3G25040/AT4G38790/AT2G21600	26-48HAI	up	protein retention in ER lumen
GO:1902652	5/963	10/19620	5.77738e-05	0.00214132	AT3G09810/AT1G65930/AT2G17130/AT5G14590/AT4G35260	26-48HAI	up	secondary alcohol metabolic process
GO:0016226	8/963	30/19620	7.28562e-05	0.00259011	AT3G20970/AT1G60990/AT3G24430/AT1G51390/AT3G10670/AT2G26060/AT4G26500/AT5G50210	26-48HAI	up	iron-sulfur cluster assembly
GO:0031163	8/963	30/19620	7.28562e-05	0.00259011	AT3G20970/AT1G60990/AT3G24430/AT1G51390/AT3G10670/AT2G26060/AT4G26500/AT5G50210	26-48HAI	up	metallo-sulfur cluster assembly
GO:0046034	18/963	133/19620	8.93351e-05	0.00305141	ATCG00140/AT5G08680/AT3G52990/AT3G15640/AT5G08690/AT4G38970/AT5G08530/AT5G66760/AT4G34700/AT3G22960/AT2G19860/AT2G33040/AT3G52730/AT2G21170/AT1G80230/AT3G27240/AT1G47840/AT2G22480	26-48HAI	up	ATP metabolic process
GO:0070972	11/963	58/19620	0.000102676	0.00325201	AT3G10350/AT2G45770/AT1G01910/AT2G39960/AT2G23310/AT1G75760/AT3G17780/AT3G25040/AT4G38790/AT2G21600/AT5G42570	26-48HAI	up	protein localization to endoplasmic reticulum
GO:0019321	6/963	17/19620	0.000106791	0.00332196	AT5G57655/AT5G15650/AT3G62830/AT4G16130/AT1G17160/AT5G49650	26-48HAI	up	pentose metabolic process
GO:0009072	12/963	71/19620	0.000160574	0.00478571	AT1G12050/AT4G39980/AT4G33510/AT5G66120/AT1G15710/AT4G31500/AT1G48860/AT4G27070/AT1G48850/AT5G54810/AT2G35500/AT3G07630	26-48HAI	up	aromatic amino acid family metabolic process
GO:1902600	13/963	82/19620	0.00016958	0.00484275	ATCG00140/AT5G08680/AT1G78900/AT5G08690/AT4G38920/AT3G28715/AT4G30190/AT2G16510/AT4G34720/AT2G33040/AT1G19910/AT3G28710/AT2G25610	26-48HAI	up	proton transmembrane transport
GO:0051235	11/963	62/19620	0.000191619	0.00538389	AT5G01600/AT4G26740/AT5G60620/AT2G23310/AT1G75760/AT3G25040/AT4G25140/AT2G19760/AT4G38790/AT2G21600/AT3G11050	26-48HAI	up	maintenance of location
GO:0035999	5/963	14/19620	0.000389212	0.0101195	AT4G13930/AT5G13050/AT1G50480/AT3G59970/AT4G32520	26-48HAI	up	tetrahydrofolate interconversion
GO:0009657	29/963	301/19620	0.000430465	0.0110275	AT5G64050/AT3G63190/AT3G10350/AT3G24590/AT2G45770/AT5G46290/AT5G23730/AT2G43090/AT5G58270/AT5G22830/AT2G46820/AT1G11750/AT2G33800/AT2G32480/AT5G23120/AT3G10670/AT1G06820/AT2G21170/AT2G31040/AT4G38470/AT1G24490/AT2G33150/AT2G07050/AT2G39290/AT1G65260/AT3G62910/AT2G47940/AT1G20830/AT3G46630	26-48HAI	up	plastid organization
GO:0061024	24/963	233/19620	0.000506066	0.0127763	AT3G24590/AT2G45770/AT2G04940/AT2G27460/AT5G22830/AT2G46820/AT4G14160/AT3G52760/AT2G25430/AT1G05520/AT3G10670/AT4G26670/AT2G01600/AT1G24490/AT1G22860/AT2G07050/AT2G39290/AT1G65260/AT3G62910/AT3G23660/AT2G01470/AT2G46090/AT5G55510/AT3G60600	26-48HAI	up	membrane organization
GO:0006812	29/963	305/19620	0.000533801	0.013284	ATCG00140/AT5G08680/AT1G78900/AT5G08690/AT4G38920/AT5G01600/AT3G28715/AT4G30190/AT5G20650/AT2G16510/AT4G34720/AT5G22830/AT3G19490/AT1G64150/AT3G27020/AT5G49630/AT4G03560/AT2G33040/AT2G46800/AT1G19910/AT1G25520/AT3G28710/AT2G43950/AT2G25610/AT5G17860/AT3G11050/AT5G67330/AT5G59030/AT4G33520	26-48HAI	up	cation transport
GO:0006839	13/963	96/19620	0.000815732	0.0179301	AT5G08680/AT5G14040/AT5G08690/AT2G37410/AT1G55900/AT4G26670/AT1G17530/AT2G19080/AT3G20000/AT3G08580/AT3G54110/AT2G46090/AT5G55510	26-48HAI	up	mitochondrial transport
GO:0016145	6/963	24/19620	0.000864597	0.0179301	AT2G43910/AT1G27130/AT5G26000/AT2G33070/AT5G48180/AT3G21370	26-48HAI	up	S-glycoside catabolic process
GO:0019759	6/963	24/19620	0.000864597	0.0179301	AT2G43910/AT1G27130/AT5G26000/AT2G33070/AT5G48180/AT3G21370	26-48HAI	up	glycosinolate catabolic process
GO:0019762	6/963	24/19620	0.000864597	0.0179301	AT2G43910/AT1G27130/AT5G26000/AT2G33070/AT5G48180/AT3G21370	26-48HAI	up	glucosinolate catabolic process
GO:1901658	7/963	33/19620	0.000934092	0.018685	AT2G43910/AT1G27130/AT2G36310/AT5G26000/AT2G33070/AT5G48180/AT3G21370	26-48HAI	up	glycosyl compound catabolic process
GO:0034389	4/963	10/19620	0.000954631	0.018685	AT4G26740/AT1G67360/AT4G10790/AT5G54800	26-48HAI	up	lipid droplet organization
GO:0006119	9/963	54/19620	0.00115574	0.0214181	AT5G08680/AT3G15640/AT5G08690/AT5G08530/AT5G66760/AT4G34700/AT3G52730/AT1G80230/AT3G27240	26-48HAI	up	oxidative phosphorylation
GO:0016143	13/963	101/19620	0.00131717	0.0231769	AT1G74100/AT1G24100/AT2G43090/AT4G31500/AT2G43910/AT4G39940/AT1G27130/AT5G26000/AT1G76790/AT2G33070/AT5G48180/AT3G21370/AT1G62570	26-48HAI	up	S-glycoside metabolic process
GO:0042744	6/963	26/19620	0.00135985	0.023246	AT5G06290/AT3G06050/AT4G08390/AT1G65980/AT1G20630/AT4G35000	26-48HAI	up	hydrogen peroxide catabolic process
GO:0016052	18/963	166/19620	0.00136113	0.023246	AT3G52990/AT4G38970/AT5G57655/AT5G04885/AT5G41670/AT1G78060/AT1G11580/AT3G22960/AT3G29090/AT2G19860/AT3G01510/AT1G64190/AT2G21170/AT1G35580/AT1G17160/AT3G47000/AT1G47840/AT2G22480	26-48HAI	up	carbohydrate catabolic process
GO:0006655	4/963	11/19620	0.00144206	0.0241545	AT1G32200/AT2G35680/AT2G39290/AT2G45150	26-48HAI	up	phosphatidylglycerol biosynthetic process
GO:0090110	4/963	11/19620	0.00144206	0.0241545	AT2G27460/AT4G14160/AT1G05520/AT3G23660	26-48HAI	up	COPII-coated vesicle cargo loading
GO:0044743	8/963	46/19620	0.00162025	0.0263783	AT3G10350/AT2G45770/AT2G37410/AT1G55900/AT1G17530/AT5G56290/AT3G20000/AT2G47450	26-48HAI	up	protein transmembrane import into intracellular organelle
GO:0021700	21/963	212/19620	0.00179881	0.0290141	AT4G14430/AT5G63110/AT1G01910/AT4G26740/AT5G60620/AT3G22960/AT3G05580/AT3G61650/AT1G49240/AT1G14830/AT3G18780/AT1G12950/AT4G30260/AT3G62420/AT5G09810/AT2G45160/AT5G54800/AT4G26690/AT3G06300/AT4G11040/AT4G28520	26-48HAI	up	developmental maturation
GO:0010498	24/963	258/19620	0.00207612	0.0311886	AT3G27430/AT5G43010/AT5G61790/AT1G13060/AT5G63460/AT1G05890/AT4G21810/AT5G19990/AT4G24330/AT3G53970/AT5G47420/AT4G31300/AT2G47970/AT5G40580/AT5G42790/AT3G54650/AT1G78770/AT5G58290/AT1G21720/AT5G23540/AT1G16900/AT3G18860/AT1G45000/AT5G57360	26-48HAI	up	proteasomal protein catabolic process
GO:0035459	4/963	12/19620	0.00207949	0.0311886	AT2G27460/AT4G14160/AT1G05520/AT3G23660	26-48HAI	up	vesicle cargo loading
GO:0046471	4/963	12/19620	0.00207949	0.0311886	AT1G32200/AT2G35680/AT2G39290/AT2G45150	26-48HAI	up	phosphatidylglycerol metabolic process
GO:0044262	32/963	381/19620	0.00225224	0.0329698	AT3G03250/AT5G04885/AT4G14130/AT5G41670/AT3G22200/AT3G44990/AT1G78060/AT1G71100/AT5G48300/AT3G21720/AT5G40870/AT1G67330/AT2G06850/AT4G39940/AT5G57550/AT3G06580/AT3G01510/AT3G23730/AT1G22710/AT1G64190/AT2G21170/AT1G35580/AT5G51820/AT1G17160/AT4G30260/AT1G12780/AT5G64380/AT4G26690/AT1G65580/AT1G14720/AT3G03710/AT5G62880	26-48HAI	up	cellular carbohydrate metabolic process
GO:0042440	18/963	174/19620	0.0023063	0.0333882	AT3G51820/AT5G04900/AT3G03890/AT3G21200/AT2G44520/AT5G58270/AT3G02780/AT1G06820/AT3G21560/AT5G63570/AT5G06130/AT4G25700/AT3G14790/AT4G01690/AT5G13680/AT5G49650/AT5G56090/AT3G03710	26-48HAI	up	pigment metabolic process
GO:0006730	5/963	20/19620	0.00235749	0.0333882	AT4G13930/AT5G13050/AT1G50480/AT3G59970/AT4G32520	26-48HAI	up	one-carbon metabolic process
GO:1901259	5/963	20/19620	0.00235749	0.0333882	AT3G53460/AT2G33800/AT3G52150/AT5G50250/AT3G46630	26-48HAI	up	chloroplast rRNA processing
GO:0060560	28/963	322/19620	0.00251807	0.0350918	AT4G14430/AT5G66680/AT1G01910/AT3G22200/AT3G50310/AT1G75780/AT2G03680/AT2G40610/AT1G53000/AT2G06850/AT2G37640/AT3G05580/AT3G61650/AT3G59760/AT1G49240/AT5G05690/AT2G43750/AT3G18780/AT1G12950/AT4G30260/AT1G09330/AT5G09810/AT5G23530/AT2G45160/AT2G19760/AT4G34490/AT4G26690/AT3G51160	26-48HAI	up	developmental growth involved in morphogenesis
GO:0010876	13/963	109/19620	0.00263572	0.036153	AT1G27950/AT5G23820/AT2G04940/AT4G26740/AT2G44640/AT5G60620/AT3G11780/AT3G57280/AT3G43720/AT4G25140/AT5G01870/AT3G44100/AT3G20320	26-48HAI	up	lipid localization
GO:1990542	9/963	61/19620	0.0027763	0.0374908	AT5G08680/AT5G14040/AT5G08690/AT2G37410/AT1G55900/AT1G17530/AT3G20000/AT3G08580/AT3G54110	26-48HAI	up	mitochondrial transmembrane transport
GO:0015979	21/963	222/19620	0.00313711	0.0390934	AT5G01600/AT2G45770/AT1G77510/AT5G01500/AT3G55330/AT3G21200/AT4G35250/AT1G73060/AT2G46820/AT1G64150/AT1G30850/AT1G11750/AT2G21170/AT2G39470/AT3G63540/AT4G04020/AT5G27390/AT1G60950/AT2G47940/AT1G54500/AT4G33520	26-48HAI	up	photosynthesis
GO:0045036	8/963	51/19620	0.00318672	0.0390934	AT3G10350/AT2G45770/AT5G01590/AT2G24820/AT4G26670/AT2G15290/AT2G47450/AT5G55510	26-48HAI	up	protein targeting to chloroplast
GO:0007005	17/963	166/19620	0.00334065	0.0401339	AT5G64050/AT5G40770/AT5G22350/AT2G37410/AT1G55900/AT2G35790/AT4G26670/AT1G14830/AT5G61500/AT1G17530/AT1G03860/AT2G19080/AT3G20000/AT3G27280/AT4G27585/AT2G46090/AT5G55510	26-48HAI	up	mitochondrion organization
GO:0072593	13/963	113/19620	0.00361847	0.0431739	AT5G06290/AT3G06050/AT4G08390/AT5G62530/AT1G65980/AT1G20630/AT5G14920/AT4G35460/AT5G12290/AT5G67330/AT2G17420/AT4G35000/AT1G47260	26-48HAI	up	reactive oxygen species metabolic process
GO:0006783	5/963	22/19620	0.003691	0.0437396	AT3G21200/AT2G44520/AT5G63570/AT4G01690/AT5G56090	26-48HAI	up	heme biosynthetic process
GO:0016144	7/963	42/19620	0.00402084	0.0463861	AT1G74100/AT1G24100/AT2G43090/AT4G31500/AT4G39940/AT1G76790/AT1G62570	26-48HAI	up	S-glycoside biosynthetic process
GO:0019761	7/963	42/19620	0.00402084	0.0463861	AT1G74100/AT1G24100/AT2G43090/AT4G31500/AT4G39940/AT1G76790/AT1G62570	26-48HAI	up	glucosinolate biosynthetic process
GO:0009768	19/1450	23/19620	1.90288e-18	3.62308e-15	AT2G34430/AT2G34420/AT3G54890/AT1G15820/AT1G29920/AT3G61470/AT3G08940/AT2G05070/AT1G29910/AT2G05100/AT3G27690/AT1G29930/AT5G54270/AT1G08380/AT1G61520/AT3G47470/AT4G10340/AT5G01530/AT1G19150	26-48HAI	down	photosynthesis, light harvesting in photosystem I
GO:0022613	82/1450	393/19620	4.57029e-18	4.35092e-15	AT5G16780/AT5G17930/AT2G39460/AT3G63140/AT5G15750/AT5G38720/AT1G48830/AT1G26550/AT1G25260/AT2G44860/AT1G41880/AT5G05210/AT2G23930/AT2G40010/AT4G32720/AT1G31970/AT5G20160/AT4G02840/AT5G39740/AT2G36160/AT4G30220/AT3G25520/AT4G02400/AT3G53890/AT4G27090/AT1G52930/AT5G02610/AT3G11510/AT3G22590/AT3G49990/AT3G09500/AT1G74270/AT5G59460/AT3G24080/AT3G10530/AT1G69620/AT5G06360/AT2G48100/AT1G43860/AT5G16130…	26-48HAI	down	ribonucleoprotein complex biogenesis
GO:0006325	40/1450	171/19620	4.35563e-11	1.65862e-08	AT4G26630/AT1G20693/AT5G55660/AT4G35570/AT5G22880/AT2G16485/AT3G54760/AT2G17560/AT5G55310/AT1G20696/AT2G37470/AT2G28720/AT5G55300/AT2G25170/AT5G17690/AT1G49590/AT2G27350/AT1G72740/AT3G46030/AT3G45980/AT4G16420/AT1G06760/AT4G20400/AT2G19480/AT2G37678/AT5G59910/AT3G07610/AT1G65440/AT1G08620/AT5G66750/AT1G21700/AT2G23740/AT1G65470/AT3G49850/AT3G62800/AT4G37210/AT4G26110/AT3G48710/AT1G66740/AT4G16265	26-48HAI	down	chromatin organization
GO:0006364	46/1450	237/19620	1.23933e-09	2.94961e-07	AT5G16780/AT3G63140/AT5G15750/AT5G38720/AT1G48830/AT1G26550/AT1G25260/AT4G32720/AT1G31970/AT5G20160/AT2G36160/AT4G02400/AT3G53890/AT1G52930/AT5G02610/AT3G11510/AT3G09500/AT5G59460/AT3G24080/AT3G10530/AT5G06360/AT2G48100/AT5G16130/AT2G01250/AT3G09720/AT1G04635/AT3G22660/AT1G12800/AT2G44120/AT4G18905/AT1G66260/AT2G19385/AT1G80750/AT3G55170/AT5G43720/AT3G57000/AT2G34160/AT1G29250/AT2G06990/AT2G24500…	26-48HAI	down	rRNA processing
GO:0016072	46/1450	246/19620	4.29325e-09	8.67083e-07	AT5G16780/AT3G63140/AT5G15750/AT5G38720/AT1G48830/AT1G26550/AT1G25260/AT4G32720/AT1G31970/AT5G20160/AT2G36160/AT4G02400/AT3G53890/AT1G52930/AT5G02610/AT3G11510/AT3G09500/AT5G59460/AT3G24080/AT3G10530/AT5G06360/AT2G48100/AT5G16130/AT2G01250/AT3G09720/AT1G04635/AT3G22660/AT1G12800/AT2G44120/AT4G18905/AT1G66260/AT2G19385/AT1G80750/AT3G55170/AT5G43720/AT3G57000/AT2G34160/AT1G29250/AT2G06990/AT2G24500…	26-48HAI	down	rRNA metabolic process
GO:0002181	22/1450	79/19620	3.60388e-08	5.2783e-06	AT5G02450/AT3G53020/AT1G51730/AT1G41880/AT2G40010/AT1G18070/AT3G06680/AT1G74270/AT3G06700/AT3G53740/AT3G44590/AT1G33140/AT5G27770/AT2G20280/AT5G56710/AT3G26618/AT2G36620/AT1G15270/AT4G26230/AT1G07070/AT4G31790/AT5G20920	26-48HAI	down	cytoplasmic translation
GO:0022618	29/1450	128/19620	4.26591e-08	5.80163e-06	AT2G39460/AT5G38720/AT1G25260/AT2G23930/AT2G40010/AT4G02840/AT5G39740/AT2G36160/AT4G30220/AT3G25520/AT1G52930/AT3G11510/AT3G22590/AT3G18790/AT2G18740/AT3G03340/AT5G51410/AT2G45710/AT2G43460/AT5G09920/AT2G47640/AT3G55280/AT1G54380/AT1G54385/AT5G27720/AT5G20920/AT2G40430/AT3G52580/AT3G51110	26-48HAI	down	ribonucleoprotein complex assembly
GO:0071826	29/1450	131/19620	7.32432e-08	9.29701e-06	AT2G39460/AT5G38720/AT1G25260/AT2G23930/AT2G40010/AT4G02840/AT5G39740/AT2G36160/AT4G30220/AT3G25520/AT1G52930/AT3G11510/AT3G22590/AT3G18790/AT2G18740/AT3G03340/AT5G51410/AT2G45710/AT2G43460/AT5G09920/AT2G47640/AT3G55280/AT1G54380/AT1G54385/AT5G27720/AT5G20920/AT2G40430/AT3G52580/AT3G51110	26-48HAI	down	ribonucleoprotein complex subunit organization
GO:0009644	17/1450	61/19620	1.2549e-06	0.00013274	AT3G54890/AT3G61470/AT2G05070/AT1G02330/AT2G05100/AT3G27690/AT2G39460/AT5G54270/AT5G66570/AT1G61520/AT1G07600/AT3G47470/AT3G50820/AT3G28910/AT3G55280/AT2G05620/AT3G47860	26-48HAI	down	response to high light intensity
GO:0006366	55/1450	384/19620	1.68853e-06	0.000169209	AT4G10920/AT2G17410/AT1G17440/AT5G28640/AT1G59890/AT1G62975/AT3G22590/AT5G15020/AT2G37520/AT2G46020/AT1G79000/AT5G42060/AT5G67320/AT2G28290/AT2G33540/AT2G16400/AT5G26760/AT1G43850/AT4G16420/AT5G65050/AT5G51780/AT4G36990/AT1G64490/AT1G16710/AT1G32330/AT2G35940/AT3G07610/AT1G75410/AT1G28420/AT5G09920/AT2G19385/AT4G08150/AT3G17609/AT1G54610/AT1G65440/AT1G11475/AT5G19480/AT5G61150/AT2G22300/AT2G48160…	26-48HAI	down	transcription by RNA polymerase II
GO:0006334	14/1450	45/19620	2.56849e-06	0.00024452	AT5G22880/AT2G37470/AT2G28720/AT1G72740/AT3G46030/AT3G45980/AT1G06760/AT2G19480/AT5G59910/AT1G65470/AT3G49850/AT4G37210/AT4G26110/AT1G66740	26-48HAI	down	nucleosome assembly
GO:0006357	49/1450	336/19620	3.68365e-06	0.000333984	AT4G10920/AT2G17410/AT5G28640/AT1G59890/AT1G62975/AT3G22590/AT5G15020/AT2G37520/AT2G46020/AT1G79000/AT5G42060/AT5G67320/AT2G28290/AT2G33540/AT2G16400/AT5G26760/AT1G43850/AT4G16420/AT5G65050/AT5G51780/AT4G36990/AT1G64490/AT1G16710/AT1G32330/AT2G35940/AT3G07610/AT1G75410/AT1G28420/AT2G19385/AT4G08150/AT3G17609/AT1G54610/AT1G65440/AT5G19480/AT5G61150/AT2G22300/AT2G48160/AT5G64610/AT1G24190/AT5G11060…	26-48HAI	down	regulation of transcription by RNA polymerase II
GO:0000398	34/1450	206/19620	7.98499e-06	0.000691064	AT5G16780/AT1G02330/AT4G19610/AT4G37120/AT2G23930/AT1G28060/AT5G20160/AT4G02840/AT4G30220/AT1G65700/AT5G48870/AT3G61860/AT1G49590/AT4G14342/AT1G65660/AT3G18790/AT2G18740/AT3G03340/AT5G51410/AT5G61960/AT1G09760/AT1G02840/AT2G47640/AT2G47580/AT5G17900/AT3G49430/AT1G54380/AT1G29400/AT1G09770/AT1G54385/AT5G27720/AT1G60650/AT4G21110/AT3G51110	26-48HAI	down	mRNA splicing, via spliceosome
GO:0009409	50/1450	364/19620	1.58526e-05	0.0011179	AT3G01500/AT3G54890/AT3G61470/AT2G05070/AT2G38750/AT1G76180/AT4G20260/AT2G05100/AT3G27690/AT2G39460/AT1G61520/AT1G31812/AT3G50970/AT4G35450/AT1G20440/AT3G25770/AT1G32060/AT5G17690/AT4G09650/AT2G03440/AT5G65020/AT3G47470/AT3G50260/AT2G40880/AT5G67320/AT2G46590/AT4G13850/AT1G20450/AT4G16420/AT2G38170/AT5G65050/AT5G15970/AT3G55280/AT5G61150/AT3G61190/AT4G38840/AT2G22300/AT5G60410/AT4G38410/AT1G54380…	26-48HAI	down	response to cold
GO:0048580	43/1450	320/19620	0.000101062	0.00563896	AT3G01500/AT1G62380/AT1G02330/AT5G37190/AT5G06110/AT2G27550/AT4G32551/AT1G77300/AT2G22670/AT2G25170/AT3G22590/AT1G70410/AT5G17690/AT1G80940/AT2G46590/AT1G20450/AT1G43850/AT2G34900/AT1G13260/AT4G20400/AT5G65050/AT2G16365/AT1G79280/AT2G37678/AT2G40080/AT5G66730/AT1G66400/AT3G28910/AT3G43810/AT3G17609/AT4G31380/AT2G46340/AT5G24930/AT5G55630/AT5G61150/AT2G18040/AT5G60410/AT1G77000/AT5G11530/AT4G21750…	26-48HAI	down	regulation of post-embryonic development
GO:0031399	27/1450	169/19620	0.000116485	0.00568684	AT1G02330/AT5G66570/AT5G52200/AT1G17720/AT5G04470/AT1G77300/AT1G15860/AT2G27350/AT4G17870/AT5G45600/AT5G15510/AT2G31305/AT5G45550/AT4G16420/AT1G79280/AT3G50820/AT2G22490/AT1G69510/AT5G66750/AT2G23740/AT4G37490/AT5G05440/AT5G11530/AT5G18190/AT3G03940/AT2G44740/AT3G52250	26-48HAI	down	regulation of protein modification process
GO:0042255	14/1450	63/19620	0.000163758	0.00742371	AT2G39460/AT5G38720/AT1G25260/AT2G40010/AT5G39740/AT2G36160/AT3G25520/AT1G52930/AT3G11510/AT1G43860/AT2G45710/AT3G55280/AT2G40430/AT3G52580	26-48HAI	down	ribosome assembly
GO:0051093	23/1450	140/19620	0.000238324	0.0103129	AT3G01500/AT4G20260/AT2G27550/AT1G77300/AT3G23090/AT2G22670/AT1G70410/AT5G17690/AT1G13260/AT4G20400/AT5G65050/AT1G79280/AT4G15415/AT3G28910/AT1G05230/AT2G46340/AT5G61150/AT5G60410/AT3G22170/AT1G77000/AT5G11530/AT4G15090/AT4G04890	26-48HAI	down	negative regulation of developmental process
GO:0006995	9/1450	31/19620	0.000291025	0.0117896	AT4G16520/AT3G06420/AT4G21980/AT2G47880/AT2G05630/AT4G04620/AT3G60640/AT2G45170/AT5G38480	26-48HAI	down	cellular response to nitrogen starvation
GO:0040029	17/1450	91/19620	0.000324086	0.0128554	AT2G16485/AT3G54760/AT1G77300/AT5G17690/AT1G49590/AT2G46020/AT2G28290/AT4G02020/AT2G37678/AT3G07610/AT5G66750/AT1G65470/AT3G62800/AT1G71730/AT5G46030/AT4G24680/AT4G16265	26-48HAI	down	regulation of gene expression, epigenetic
GO:0009415	46/1450	376/19620	0.000517379	0.0185866	AT2G05070/AT2G38750/AT2G37040/AT1G76180/AT4G20260/AT1G73330/AT2G05100/AT3G27690/AT1G17280/AT3G50970/AT4G32551/AT1G60200/AT1G20440/AT1G62660/AT2G25170/AT5G48870/AT1G32230/AT4G17870/AT5G65020/AT2G40880/AT2G46590/AT5G50430/AT4G13850/AT4G37790/AT1G20450/AT2G33590/AT2G28740/AT5G15970/AT5G61590/AT1G32080/AT4G23400/AT3G22380/AT5G08120/AT1G76080/AT5G60410/AT4G38410/AT4G15910/AT3G15500/AT3G19290/AT1G60650…	26-48HAI	down	response to water
GO:0007064	7/1450	21/19620	0.000547973	0.0189698	AT4G31880/AT4G32620/AT2G16900/AT3G54670/AT5G47690/AT4G35110/AT5G52220	26-48HAI	down	mitotic sister chromatid cohesion
GO:0031324	47/1450	388/19620	0.000563374	0.0191547	AT1G02330/AT4G26630/AT1G73330/AT5G66570/AT1G18070/AT5G04470/AT4G32551/AT3G49100/AT4G37460/AT4G34110/AT2G22670/AT1G59890/AT2G25170/AT5G17690/AT2G27350/AT5G15020/AT3G07050/AT2G31305/AT2G45260/AT4G13850/AT1G43850/AT1G06760/AT1G13260/AT4G20400/AT1G79280/AT4G36990/AT3G50820/AT4G19700/AT1G20340/AT1G54410/AT4G38620/AT1G69510/AT5G37380/AT1G28420/AT5G09920/AT2G19385/AT2G45640/AT5G66750/AT5G64610/AT1G24190…	26-48HAI	down	negative regulation of cellular metabolic process
GO:0140694	21/1450	132/19620	0.000675738	0.0221829	AT2G39460/AT5G38720/AT1G25260/AT2G40010/AT5G39740/AT2G36160/AT3G25520/AT1G52930/AT3G11510/AT3G14010/AT5G15510/AT4G27180/AT1G43860/AT5G19400/AT3G50360/AT2G45710/AT3G55280/AT5G27720/AT2G40430/AT3G52580/AT5G54670	26-48HAI	down	non-membrane-bounded organelle assembly
GO:0051172	42/1450	341/19620	0.000772989	0.0238665	AT1G02330/AT4G26630/AT1G73330/AT1G18070/AT5G04470/AT4G32551/AT3G49100/AT4G37460/AT4G34110/AT2G22670/AT1G59890/AT2G25170/AT5G17690/AT2G27350/AT5G15020/AT3G07050/AT2G31305/AT4G13850/AT1G43850/AT1G06760/AT1G13260/AT4G20400/AT1G79280/AT4G36990/AT4G19700/AT1G20340/AT4G38620/AT1G69510/AT5G37380/AT1G28420/AT5G09920/AT2G19385/AT2G45640/AT5G66750/AT5G64610/AT1G24190/AT5G47370/AT5G11530/AT1G60650/AT3G48710…	26-48HAI	down	negative regulation of nitrogen compound metabolic process
GO:0010218	10/1450	42/19620	0.000778467	0.0238665	AT2G05070/AT2G05100/AT3G27690/AT2G02950/AT2G37678/AT2G35940/AT3G17609/AT2G46340/AT3G22170/AT4G15090	26-48HAI	down	response to far red light
GO:0071824	17/1450	98/19620	0.000789702	0.0238665	AT5G22880/AT1G17440/AT2G37470/AT2G28720/AT1G72740/AT3G46030/AT3G45980/AT1G06760/AT2G19480/AT5G59910/AT1G65440/AT3G13940/AT1G65470/AT3G49850/AT4G37210/AT4G26110/AT1G66740	26-48HAI	down	protein-DNA complex subunit organization
GO:0009718	8/1450	29/19620	0.000919412	0.0273525	AT5G54060/AT4G22880/AT5G42800/AT2G02990/AT3G29590/AT3G58110/AT4G27430/AT1G69690	26-48HAI	down	anthocyanin-containing compound biosynthetic process
GO:0007017	30/1450	222/19620	0.000970286	0.0284219	AT4G20260/AT1G29990/AT3G45850/AT4G32330/AT1G63640/AT5G55230/AT3G23090/AT3G25580/AT5G66310/AT2G25880/AT4G26760/AT5G15510/AT1G54460/AT4G27180/AT2G18990/AT1G19835/AT2G28620/AT3G05330/AT5G19400/AT3G50360/AT5G55520/AT4G15830/AT1G12430/AT5G08120/AT1G14690/AT2G40070/AT3G16120/AT5G54670/AT1G23220/AT2G21300	26-48HAI	down	microtubule-based process
GO:0016575	7/1450	23/19620	0.00101365	0.0291523	AT1G59890/AT5G15020/AT5G67320/AT4G32620/AT1G24190/AT1G70060/AT3G52250	26-48HAI	down	histone deacetylation
GO:0030104	5/1450	12/19620	0.00111636	0.0295214	AT2G05070/AT2G05100/AT3G27690/AT3G26520/AT2G25170	26-48HAI	down	water homeostasis
GO:1903426	5/1450	12/19620	0.00111636	0.0295214	AT2G05070/AT2G05100/AT3G27690/AT4G20860/AT1G54410	26-48HAI	down	regulation of reactive oxygen species biosynthetic process
GO:0009909	21/1450	140/19620	0.00146281	0.0361713	AT5G06110/AT2G27550/AT4G32551/AT1G77300/AT3G22590/AT5G17690/AT1G80940/AT1G43850/AT1G13260/AT4G20400/AT5G65050/AT1G79280/AT2G40080/AT1G66400/AT4G31380/AT5G24930/AT5G61150/AT2G18040/AT5G60410/AT5G11530/AT2G38810	26-48HAI	down	regulation of flower development
GO:0001101	46/1450	400/19620	0.00188268	0.0439976	AT2G05070/AT2G38750/AT2G37040/AT1G76180/AT4G20260/AT1G73330/AT2G05100/AT3G27690/AT1G17280/AT3G50970/AT4G32551/AT1G60200/AT1G20440/AT1G62660/AT2G25170/AT5G48870/AT1G32230/AT4G17870/AT5G65020/AT2G40880/AT2G46590/AT5G50430/AT4G13850/AT4G37790/AT1G20450/AT2G33590/AT2G28740/AT5G15970/AT5G61590/AT1G32080/AT4G23400/AT3G22380/AT5G08120/AT1G76080/AT5G60410/AT4G38410/AT4G15910/AT3G15500/AT3G19290/AT1G60650…	26-48HAI	down	response to acid chemical
GO:0006470	18/1450	115/19620	0.00191035	0.0439976	AT5G66570/AT5G52200/AT1G17720/AT3G52180/AT3G15260/AT4G17870/AT2G31305/AT2G33540/AT5G26760/AT4G31750/AT3G50820/AT2G25070/AT1G69510/AT3G19420/AT5G05440/AT4G18593/AT5G58003/AT2G33700	26-48HAI	down	protein dephosphorylation
GO:0042594	25/1450	183/19620	0.00211903	0.0469143	AT4G20260/AT5G20150/AT3G13610/AT5G60890/AT2G26660/AT1G77300/AT4G16520/AT2G02990/AT3G06420/AT4G21980/AT2G47880/AT2G05630/AT4G04620/ATCG00420/AT3G60640/AT1G04770/AT5G20700/AT5G60410/AT5G28770/AT1G22160/AT2G45170/AT4G17670/AT5G38480/AT5G49450/AT3G09560	26-48HAI	down	response to starvation
GO:0042254	99/1477	326/20452	2.409e-36	4.67828e-33	AT5G26742/AT3G53460/AT3G52580/AT3G12930/AT3G62870/AT1G02870/AT5G22440/AT1G18080/AT3G58660/AT3G57150/AT1G43170/AT1G06190/AT4G15770/AT4G25550/AT1G04270/AT1G74060/AT1G22270/AT5G18380/AT1G12780/AT5G18570/AT1G14320/AT1G04640/AT3G02080/AT1G72370/AT5G20600/AT2G37270/AT1G55140/AT5G67510/AT5G02610/AT5G15520/AT2G44120/AT3G03920/AT4G28360/AT3G09200/AT1G08360/AT3G22660/AT1G26880/AT2G47610/AT5G52470/AT2G39670…	48-72HAI	up	ribosome biogenesis
GO:0006091	87/1477	373/20452	4.0802e-23	2.64125e-20	AT4G02580/AT2G46820/AT3G15640/AT5G61410/AT2G05710/AT5G08690/AT5G40810/AT5G13450/AT5G37510/AT4G32470/AT5G17770/AT3G08010/AT5G08680/AT5G08570/AT1G55670/AT1G22700/AT5G08300/AT4G10340/AT2G44620/AT3G52930/AT5G48300/AT5G13420/AT2G20890/AT2G42790/AT5G23250/AT5G65750/AT2G42600/AT1G19150/AT4G04640/AT3G29320/AT1G73060/AT5G43940/AT2G19860/AT3G60750/AT1G50250/AT3G02360/AT2G46505/AT1G80230/AT5G66760/AT1G79550…	48-72HAI	up	generation of precursor metabolites and energy
GO:0006364	64/1477	239/20452	1.2134e-20	5.89107e-18	AT5G26742/AT3G53460/AT3G52580/AT3G62870/AT5G22440/AT3G58660/AT3G57150/AT1G06190/AT4G25550/AT1G22270/AT5G18380/AT1G12780/AT5G18570/AT1G04640/AT5G20600/AT1G55140/AT5G02610/AT2G44120/AT3G03920/AT1G08360/AT3G22660/AT2G47610/AT5G52470/AT2G39670/AT2G17240/AT5G04600/AT4G12600/AT2G09990/AT2G24500/AT3G09500/AT3G22310/AT2G33800/AT1G77030/AT4G22380/AT2G47990/AT4G24770/AT4G25630/AT3G63490/AT5G64140/AT3G22330…	48-72HAI	up	rRNA processing
GO:0016072	64/1477	248/20452	9.89962e-20	3.84501e-17	AT5G26742/AT3G53460/AT3G52580/AT3G62870/AT5G22440/AT3G58660/AT3G57150/AT1G06190/AT4G25550/AT1G22270/AT5G18380/AT1G12780/AT5G18570/AT1G04640/AT5G20600/AT1G55140/AT5G02610/AT2G44120/AT3G03920/AT1G08360/AT3G22660/AT2G47610/AT5G52470/AT2G39670/AT2G17240/AT5G04600/AT4G12600/AT2G09990/AT2G24500/AT3G09500/AT3G22310/AT2G33800/AT1G77030/AT4G22380/AT2G47990/AT4G24770/AT4G25630/AT3G63490/AT5G64140/AT3G22330…	48-72HAI	up	rRNA metabolic process
GO:0006520	77/1477	382/20452	1.07588e-16	2.6117e-14	AT5G64290/AT3G59970/AT3G62030/AT2G30970/AT4G32915/AT5G46180/AT4G33680/AT1G29900/AT1G79230/AT1G29880/AT5G12860/AT4G13930/AT2G26080/AT3G57560/AT4G39980/AT5G37600/AT4G10320/AT4G29840/AT5G04230/AT3G14390/AT3G13110/AT5G14800/AT4G29120/AT3G58610/AT4G33010/AT2G44160/AT1G18500/AT2G43750/AT3G23940/AT5G17920/AT4G26300/AT1G66200/AT5G52520/AT2G35120/AT5G11880/AT3G27740/AT4G24830/AT2G20860/AT1G14810/AT3G57050…	48-72HAI	up	cellular amino acid metabolic process
GO:0042255	28/1477	63/20452	4.56425e-16	8.86378e-14	AT3G52580/AT1G43170/AT4G15770/AT1G04270/AT1G74060/AT1G14320/AT3G02080/AT1G72370/AT2G37270/AT5G15520/AT4G28360/AT3G09200/AT3G11250/AT3G61110/AT2G17240/AT5G09510/AT3G04770/AT3G11940/AT3G25520/AT1G26910/AT1G74050/AT5G64140/AT1G15440/AT2G39460/AT5G61170/AT5G66470/AT5G52820/AT3G24506	48-72HAI	up	ribosome assembly
GO:0009657	65/1477	305/20452	1.63536e-15	2.64656e-13	AT5G26742/AT3G07430/AT2G46820/AT1G06950/AT2G01110/AT2G28000/AT1G35680/AT2G38140/AT3G24650/AT3G08010/AT2G33150/AT4G28590/AT3G56910/AT1G44575/AT3G46740/AT5G18570/AT4G38160/AT5G53860/AT3G63190/AT4G01150/AT5G55280/AT1G11750/AT4G16390/AT2G20890/AT2G24060/AT5G21920/AT3G48870/AT4G23940/AT2G16800/AT2G17240/AT5G46290/AT3G10350/AT3G56940/AT1G79850/AT3G54090/AT4G20360/AT2G33800/AT5G16620/AT2G47940/AT2G43090…	48-72HAI	up	plastid organization
GO:0009117	56/1477	250/20452	1.60692e-14	2.22903e-12	AT5G63310/AT3G53900/AT2G33040/AT3G54470/AT5G08690/AT1G59900/AT1G29900/AT1G29880/AT5G13450/AT3G09820/AT1G27450/AT5G08680/AT2G35390/AT2G44530/AT5G08570/AT5G23300/AT1G63660/AT3G27060/AT1G72040/AT2G21790/AT1G09430/AT3G18680/AT1G01090/AT3G52930/AT3G06650/AT4G32260/AT4G04640/AT5G35360/AT2G19860/AT1G16350/AT3G27740/AT5G27450/AT1G30120/AT5G03300/AT1G79550/AT2G42910/AT4G35360/AT1G04400/AT1G79530/AT3G57610…	48-72HAI	up	nucleotide metabolic process
GO:0019693	50/1477	210/20452	3.31085e-14	4.01854e-12	AT5G63310/AT3G53900/AT2G33040/AT3G54470/AT5G08690/AT1G59900/AT1G29900/AT5G06340/AT5G13450/AT3G09820/AT1G27450/AT5G08680/AT2G35390/AT2G44530/AT5G08570/AT5G23300/AT1G63660/AT1G09430/AT3G18680/AT1G01090/AT3G52930/AT3G06650/AT4G32260/AT4G04640/AT5G35360/AT2G19860/AT1G16350/AT3G27740/AT5G27450/AT1G30120/AT5G03300/AT1G79550/AT2G42910/AT4G35360/AT1G79530/AT3G57610/AT1G09780/AT1G56190/AT4G09320/AT2G36530…	48-72HAI	up	ribose phosphate metabolic process
GO:0002181	29/1477	81/20452	1.25187e-13	1.35063e-11	AT4G17390/AT3G13920/AT4G10450/AT4G16720/AT1G74060/AT1G72370/AT5G67510/AT4G11420/AT3G09200/AT1G27400/AT4G36130/AT2G18020/AT1G33140/AT3G11250/AT3G06700/AT2G36620/AT5G11900/AT3G04770/AT1G74050/AT2G46280/AT3G49910/AT5G27770/AT1G54270/AT3G05560/AT2G19740/AT2G27720/AT1G67430/AT4G39520/AT1G07070	48-72HAI	up	cytoplasmic translation
GO:0046034	36/1477	135/20452	3.71864e-12	2.88864e-10	AT4G02580/AT3G15640/AT2G33040/AT5G08690/AT5G40810/AT5G13450/AT5G37510/AT4G32470/AT5G08680/AT5G08570/AT2G44620/AT3G52930/AT4G38510/AT4G32260/AT4G04640/AT2G19860/AT2G42080/AT2G46505/AT1G80230/AT5G66760/AT1G79550/AT4G37830/AT1G79530/AT3G07480/AT1G09780/AT1G56190/AT1G20260/AT2G36530/AT3G52300/AT3G52990/AT5G08530/AT3G27240/AT3G08590/AT4G34700/AT3G52730/AT4G38970	48-72HAI	up	ATP metabolic process
GO:0045036	20/1477	51/20452	1.1624e-10	6.84057e-09	AT5G01590/AT4G26670/AT1G06950/AT2G04030/AT3G46740/AT2G20890/AT3G48870/AT4G23940/AT3G10350/AT2G24820/AT5G52440/AT5G16620/AT2G17390/AT1G79560/AT4G24280/AT5G50920/AT5G23040/AT2G15290/AT5G64580/AT3G47520	48-72HAI	up	protein targeting to chloroplast
GO:0072596	20/1477	51/20452	1.1624e-10	6.84057e-09	AT5G01590/AT4G26670/AT1G06950/AT2G04030/AT3G46740/AT2G20890/AT3G48870/AT4G23940/AT3G10350/AT2G24820/AT5G52440/AT5G16620/AT2G17390/AT1G79560/AT4G24280/AT5G50920/AT5G23040/AT2G15290/AT5G64580/AT3G47520	48-72HAI	up	establishment of protein localization to chloroplast
GO:0140694	33/1477	132/20452	1.89122e-10	1.08022e-08	AT3G52580/AT1G43170/AT4G15770/AT1G04270/AT1G74060/AT5G07590/AT1G79090/AT1G14320/AT3G02080/AT1G72370/AT2G37270/AT5G15520/AT4G28360/AT3G09200/AT3G11250/AT3G61110/AT1G26110/AT2G17240/AT5G09510/AT3G04770/AT3G11940/AT3G25520/AT1G26910/AT1G74050/AT5G64140/AT5G45330/AT1G15440/AT2G39460/AT5G61170/AT5G66470/AT4G00660/AT5G52820/AT3G24506	48-72HAI	up	non-membrane-bounded organelle assembly
GO:0043648	26/1477	87/20452	2.37067e-10	1.31538e-08	AT5G64290/AT2G30970/AT5G46180/AT4G33680/AT5G12860/AT1G53240/AT4G13930/AT4G39980/AT3G14390/AT5G11880/AT1G14810/AT4G33510/AT3G53580/AT5G43330/AT2G44040/AT1G48860/AT4G32520/AT5G35630/AT1G04410/AT4G37930/AT5G11520/AT3G48990/AT1G31230/AT5G09660/AT3G47520/AT2G47510	48-72HAI	up	dicarboxylic acid metabolic process
GO:0017038	33/1477	139/20452	8.06268e-10	3.9346e-08	AT5G01590/AT1G06950/AT2G04030/AT3G46740/AT3G07910/AT2G20890/AT5G62810/AT1G27970/AT1G29260/AT3G48870/AT4G23940/AT3G10350/AT1G27310/AT5G52440/AT5G16620/AT2G30050/AT1G79560/AT5G56290/AT3G20000/AT5G50920/AT5G23040/AT4G26780/AT3G01340/AT2G15290/AT5G58590/AT5G55200/AT5G64580/AT3G08947/AT5G41685/AT1G55900/AT1G02690/AT5G55190/AT3G47520	48-72HAI	up	protein import
GO:0000028	14/1477	27/20452	8.10422e-10	3.9346e-08	AT3G52580/AT1G04270/AT3G02080/AT1G72370/AT2G37270/AT5G15520/AT3G61110/AT5G09510/AT3G04770/AT3G11940/AT5G64140/AT1G15440/AT5G61170/AT5G66470	48-72HAI	up	ribosomal small subunit assembly
GO:0046148	32/1477	140/20452	3.97049e-09	1.48282e-07	AT4G01690/AT2G30390/AT3G48730/AT1G27450/AT5G63570/AT3G10230/AT2G40490/AT1G12910/AT5G13630/AT4G18480/AT4G27440/AT1G64520/AT5G06130/AT5G58250/AT3G14930/AT3G56940/AT3G21560/AT5G54160/AT5G08280/AT5G50920/AT5G61230/AT2G44520/AT4G14210/AT3G16857/AT3G02780/AT1G08520/AT3G11945/AT1G03475/AT4G01900/AT3G04870/AT4G25080/AT3G14790	48-72HAI	up	pigment biosynthetic process
GO:0071826	31/1477	133/20452	4.19557e-09	1.53732e-07	AT3G52580/AT1G43170/AT1G04270/AT1G74060/AT1G04510/AT1G14320/AT3G02080/AT1G72370/AT2G37270/AT5G15520/AT4G11420/AT3G09200/AT3G11250/AT3G61110/AT5G09510/AT5G11900/AT3G04770/AT3G11940/AT3G25520/AT1G26910/AT1G74050/AT5G64140/AT5G62290/AT5G64270/AT1G15440/AT5G28740/AT2G39460/AT5G61170/AT1G80070/AT5G66470/AT5G52820	48-72HAI	up	ribonucleoprotein complex subunit organization
GO:0006119	18/1477	56/20452	3.87842e-08	1.19554e-06	AT4G02580/AT3G15640/AT5G08690/AT5G40810/AT5G13450/AT5G37510/AT4G32470/AT5G08680/AT2G44620/AT2G46505/AT1G80230/AT5G66760/AT4G37830/AT3G07480/AT5G08530/AT3G27240/AT4G34700/AT3G52730	48-72HAI	up	oxidative phosphorylation
GO:0009409	57/1477	372/20452	5.29693e-08	1.58256e-06	AT3G53460/AT5G61410/AT1G27461/AT4G35090/AT1G56070/AT1G67090/AT1G63940/AT3G11630/AT1G53240/AT2G39730/AT4G39260/AT1G67280/AT2G22840/AT1G15950/AT5G63980/AT5G04590/AT5G20720/AT5G06760/AT5G52370/AT2G24500/AT3G50980/AT5G52440/AT3G22310/AT2G33800/AT1G20620/AT1G16880/AT3G13960/AT2G21490/AT4G24770/AT2G15970/AT3G22330/AT1G55490/AT4G38840/AT1G09780/AT4G28210/AT4G38680/AT1G71730/AT2G36530/AT2G35040/AT5G66400…	48-72HAI	up	response to cold
GO:0044282	37/1477	221/20452	1.3405e-06	3.13645e-05	AT5G61410/AT3G06860/AT5G46180/AT2G33150/AT4G13930/AT2G26080/AT1G67280/AT5G04230/AT5G63980/AT2G42790/AT4G29120/AT4G33010/AT5G65110/AT5G43940/AT2G35120/AT1G06290/AT3G02360/AT4G16210/AT2G20860/AT1G48420/AT1G11860/AT1G09780/AT4G32520/AT3G01420/AT4G14430/AT5G55070/AT5G41670/AT4G34030/AT4G37930/AT1G32470/AT3G10850/AT3G10050/AT3G48990/AT5G09660/AT3G08590/AT1G55510/AT3G58750	48-72HAI	up	small molecule catabolic process
GO:0044257	65/1477	490/20452	1.3956e-06	3.18854e-05	AT4G17040/AT5G66140/AT3G62250/AT5G05780/AT1G02560/AT2G47110/AT3G20060/AT3G26810/AT5G23540/AT1G12440/AT4G29040/AT2G05840/AT1G29150/AT2G32730/AT1G11750/AT5G03240/AT1G64520/AT4G31300/AT5G58290/AT5G50870/AT5G45620/AT3G05530/AT3G22110/AT5G23140/AT1G45000/AT1G09130/AT1G78870/AT1G02305/AT1G50250/AT5G57360/AT3G45310/AT2G36170/AT3G63000/AT2G20580/AT2G47970/AT3G60820/AT4G27470/AT3G22630/AT4G11260/AT3G26340…	48-72HAI	up	cellular protein catabolic process
GO:0006739	14/1477	46/20452	2.62905e-06	5.86853e-05	AT5G61410/AT1G55670/AT3G52930/AT5G13420/AT5G49970/AT1G65930/AT3G60750/AT3G02360/AT3G49360/AT5G41670/AT5G14590/AT1G71100/AT4G38970/AT2G45290	48-72HAI	up	NADP metabolic process
GO:0006457	32/1477	185/20452	3.3408e-06	7.12948e-05	AT1G24510/AT3G62030/AT2G28000/AT2G04030/AT3G20050/AT2G33210/AT3G02530/AT2G44650/AT3G18190/AT3G03960/AT5G64350/AT5G53350/AT5G20720/AT1G14980/AT5G09590/AT4G37910/AT3G60210/AT3G47650/AT5G58740/AT4G24280/AT1G55490/AT4G02450/AT1G23100/AT5G23040/AT4G26780/AT3G13470/AT5G55200/AT5G45680/AT5G60160/AT3G56070/AT5G20890/AT5G23290	48-72HAI	up	protein folding
GO:0006839	21/1477	100/20452	7.58243e-06	0.000155001	AT5G14040/AT3G08580/AT4G26670/AT5G08690/AT5G13450/AT5G08680/AT3G46740/AT5G13490/AT5G20090/AT3G07910/AT3G20000/AT4G26780/AT2G30160/AT1G61570/AT5G55200/AT5G41685/AT5G62050/AT1G55900/AT1G07030/AT3G54110/AT5G43970	48-72HAI	up	mitochondrial transport
GO:0072593	23/1477	116/20452	7.86038e-06	0.000159009	AT4G35090/AT5G23310/AT3G11630/AT3G14415/AT1G20630/AT4G25100/AT4G22750/AT2G20890/AT1G65980/AT2G28190/AT5G52440/AT3G03450/AT1G20620/AT1G04400/AT1G47260/AT1G67080/AT3G52960/AT3G06050/AT5G16710/AT1G12520/AT4G08920/AT2G30950/AT2G48070	48-72HAI	up	reactive oxygen species metabolic process
GO:1990542	16/1477	65/20452	1.10524e-05	0.000216805	AT5G14040/AT3G08580/AT5G08690/AT5G13450/AT5G08680/AT5G13490/AT5G20090/AT3G07910/AT3G20000/AT4G26780/AT2G30160/AT5G55200/AT5G41685/AT1G55900/AT1G07030/AT3G54110	48-72HAI	up	mitochondrial transmembrane transport
GO:0009853	13/1477	46/20452	1.47241e-05	0.000280334	AT5G37510/AT3G14415/AT4G16450/AT1G04630/AT1G47260/AT1G68010/AT1G79870/AT5G66510/AT2G33220/AT4G37930/AT5G09660/AT3G54110/AT4G34700	48-72HAI	up	photorespiration
GO:0045454	12/1477	41/20452	2.11978e-05	0.000392059	AT4G35090/AT3G11630/AT3G54660/AT4G16155/AT4G34120/AT1G65980/AT3G26060/AT1G48130/AT5G54290/AT3G52960/AT3G06050/AT3G06730	48-72HAI	up	cell redox homeostasis
GO:0043632	55/1477	430/20452	2.53834e-05	0.000448132	AT5G66140/AT3G62250/AT5G05780/AT2G47110/AT3G20060/AT3G26810/AT5G23540/AT1G12440/AT4G29040/AT2G05840/AT1G29150/AT2G32730/AT5G03240/AT1G64520/AT4G31300/AT5G58290/AT5G50870/AT5G45620/AT3G05530/AT3G22110/AT1G45000/AT1G78870/AT5G57360/AT2G36170/AT3G63000/AT2G20580/AT2G47970/AT3G60820/AT4G27470/AT3G22630/AT4G11260/AT1G75950/AT5G45360/AT2G18915/AT2G20140/AT5G42190/AT1G47250/AT1G27340/AT3G12920/AT1G13060…	48-72HAI	up	modification-dependent macromolecule catabolic process
GO:0034599	16/1477	74/20452	6.18369e-05	0.000984322	AT5G23310/AT4G25100/AT1G65980/AT2G28190/AT2G20270/AT3G26060/AT5G20500/AT3G01420/AT4G09320/AT5G16470/AT3G52960/AT5G63030/AT3G06050/AT1G12520/AT1G34190/AT4G08920	48-72HAI	up	cellular response to oxidative stress
GO:0019253	7/1477	16/20452	6.46138e-05	0.00100621	AT5G61410/AT3G55800/AT3G60750/AT1G56190/AT1G32060/AT2G45290/AT3G54050	48-72HAI	up	reductive pentose-phosphate cycle
GO:1902600	17/1477	82/20452	6.47661e-05	0.00100621	AT2G33040/AT5G08690/AT5G13450/AT5G08680/AT3G28710/AT4G38510/AT3G28715/AT1G78900/AT4G32260/AT4G26710/AT4G04640/AT2G16510/AT1G20260/AT1G12840/AT3G52300/AT1G53760/AT4G02620	48-72HAI	up	proton transmembrane transport
GO:1901137	53/1477	425/20452	6.97795e-05	0.00107549	AT5G63310/AT3G53900/AT2G33040/AT3G54470/AT5G08690/AT1G59900/AT1G29900/AT5G13450/AT3G09820/AT1G27450/AT5G08680/AT2G35390/AT2G44530/AT5G23300/AT4G33030/AT1G63660/AT1G12780/AT3G27060/AT2G21790/AT1G09430/AT5G15490/AT3G18680/AT1G01090/AT3G06650/AT4G32260/AT4G04640/AT5G35360/AT1G16350/AT3G27740/AT1G30120/AT5G03300/AT2G42910/AT5G24300/AT2G35520/AT1G76790/AT4G35360/AT2G43090/AT1G32210/AT3G57610/AT1G56190…	48-72HAI	up	carbohydrate derivative biosynthetic process
GO:0015977	7/1477	17/20452	0.000103	0.00150395	AT5G61410/AT3G55800/AT3G60750/AT1G56190/AT1G32060/AT2G45290/AT3G54050	48-72HAI	up	carbon fixation
GO:0006006	11/1477	44/20452	0.000222976	0.00290617	AT3G52930/AT3G55800/AT1G79550/AT1G79530/AT1G09780/AT1G56190/AT4G37870/AT3G06483/AT3G08590/AT4G38970/AT3G54050	48-72HAI	up	glucose metabolic process
GO:0006417	20/1477	118/20452	0.00028956	0.00360465	AT3G12930/AT1G26630/AT5G48760/AT1G18080/AT3G07110/AT1G79090/AT4G16390/AT1G26110/AT3G24830/AT1G10840/AT1G78630/AT4G33250/AT4G13170/AT5G45330/AT1G48630/AT5G15200/AT5G08650/AT3G18130/AT3G16810/AT5G39850	48-72HAI	up	regulation of translation
GO:0046939	13/1477	61/20452	0.00034404	0.00417579	AT5G63310/AT5G08570/AT3G52930/AT2G19860/AT1G79550/AT1G79530/AT1G09780/AT1G56190/AT4G09320/AT2G36530/AT3G52990/AT3G08590/AT4G38970	48-72HAI	up	nucleotide phosphorylation
GO:1902652	5/1477	10/20452	0.000361451	0.00428011	AT2G05710/AT1G65930/AT4G35830/AT5G14590/AT4G26970	48-72HAI	up	secondary alcohol metabolic process
GO:0034248	20/1477	122/20452	0.000454194	0.00525027	AT3G12930/AT1G26630/AT5G48760/AT1G18080/AT3G07110/AT1G79090/AT4G16390/AT1G26110/AT3G24830/AT1G10840/AT1G78630/AT4G33250/AT4G13170/AT5G45330/AT1G48630/AT5G15200/AT5G08650/AT3G18130/AT3G16810/AT5G39850	48-72HAI	up	regulation of cellular amide metabolic process
GO:0019319	8/1477	27/20452	0.000465192	0.00531414	AT1G12780/AT3G52930/AT3G55800/AT1G79550/AT1G56190/AT4G37870/AT4G38970/AT3G54050	48-72HAI	up	hexose biosynthetic process
GO:0030091	8/1477	27/20452	0.000465192	0.00531414	AT4G21860/AT1G50250/AT2G47940/AT1G53670/AT5G39830/AT2G30950/AT4G04830/AT1G54780	48-72HAI	up	protein repair
GO:0042793	5/1477	11/20452	0.00062327	0.00672439	AT1G74850/AT3G54090/AT1G69200/AT3G12080/AT4G20130	48-72HAI	up	plastid transcription
GO:0051085	10/1477	43/20452	0.000793539	0.00824093	AT2G44650/AT5G20720/AT1G14980/AT5G09590/AT4G37910/AT3G60210/AT1G55490/AT4G02450/AT1G23100/AT3G13470	48-72HAI	up	chaperone cofactor-dependent protein refolding
GO:0017014	6/1477	17/20452	0.000867835	0.00887019	AT1G02560/AT1G53240/AT4G20360/AT1G20620/AT3G52960/AT1G32060	48-72HAI	up	protein nitrosylation
GO:0018119	6/1477	17/20452	0.000867835	0.00887019	AT1G02560/AT1G53240/AT4G20360/AT1G20620/AT3G52960/AT1G32060	48-72HAI	up	peptidyl-cysteine S-nitrosylation
GO:0015718	7/1477	24/20452	0.00117099	0.0114274	AT5G33320/AT5G20090/AT5G17630/AT2G26900/AT3G19490/AT5G46110/AT1G78560	48-72HAI	up	monocarboxylic acid transport
GO:0034220	36/1477	294/20452	0.00132138	0.0127036	AT5G14040/AT5G64290/AT3G08580/AT2G33040/AT5G08690/AT5G13450/AT5G12860/AT5G08680/AT5G33320/AT5G13490/AT5G20090/AT5G17630/AT3G28710/AT4G13590/AT4G38510/AT3G28715/AT1G78900/AT4G32260/AT4G26710/AT4G04640/AT2G16510/AT5G67500/AT5G57490/AT2G26900/AT3G26570/AT1G20260/AT1G12840/AT3G52300/AT1G53760/AT2G30160/AT4G02620/AT5G46110/AT1G07030/AT4G08920/AT1G78560/AT1G16010	48-72HAI	up	ion transmembrane transport
GO:0016036	13/1477	71/20452	0.00155362	0.014436	AT3G53900/AT4G35090/AT3G54470/AT1G29900/AT4G33030/AT1G20630/AT3G27740/AT1G20620/AT4G37870/AT3G20330/AT1G53310/AT5G21040/AT3G24120	48-72HAI	up	cellular response to phosphate starvation
GO:0006979	47/1477	422/20452	0.0020506	0.0182673	AT4G17040/AT2G25080/AT5G63310/AT3G62030/AT2G05710/AT4G35090/AT5G23310/AT4G21860/AT3G11630/AT1G20630/AT4G03520/AT4G25100/AT1G52200/AT5G63980/AT1G65980/AT2G28190/AT2G20270/AT3G26060/AT1G20620/AT5G20500/AT1G32220/AT1G11650/AT4G00860/AT5G01410/AT3G12260/AT5G51020/AT3G01420/AT4G09320/AT1G72060/AT5G16470/AT3G52960/AT5G63030/AT1G79600/AT3G06050/AT3G08640/AT2G39460/AT3G03100/AT5G45010/AT1G53670/AT1G12520…	48-72HAI	up	response to oxidative stress
GO:0098869	7/1477	27/20452	0.00248255	0.0214272	AT5G23310/AT1G20630/AT4G25100/AT2G28190/AT1G48130/AT5G16710/AT1G12520	48-72HAI	up	cellular oxidant detoxification
GO:0044272	21/1477	150/20452	0.00262794	0.0223265	AT3G59970/AT3G62030/AT1G59900/AT4G33030/AT1G09430/AT4G29840/AT3G13110/AT1G01090/AT3G06650/AT2G44160/AT2G43750/AT5G17920/AT5G35360/AT2G20860/AT1G30120/AT1G76790/AT3G57050/AT4G01850/AT2G43090/AT3G59760/AT2G43360	48-72HAI	up	sulfur compound biosynthetic process
GO:0061024	30/1477	242/20452	0.00264651	0.0223457	AT2G46820/AT4G26670/AT2G01110/AT1G35680/AT3G09740/AT1G44575/AT3G46740/AT5G18570/AT1G55020/AT5G53860/AT4G01150/AT3G07910/AT2G20890/AT2G25430/AT3G02360/AT2G30050/AT3G26900/AT1G56190/AT5G61230/AT3G58830/AT4G32285/AT3G01340/AT3G10670/AT1G61570/AT2G01600/AT5G62050/AT5G05760/AT5G19540/AT2G30950/AT4G20130	48-72HAI	up	membrane organization
GO:0006730	6/1477	21/20452	0.00296369	0.0242847	AT3G59970/AT4G13930/AT1G50480/AT2G44160/AT4G32520/AT4G37930	48-72HAI	up	one-carbon metabolic process
GO:0006081	10/1477	52/20452	0.00362238	0.0290689	AT5G03860/AT1G67280/AT5G49970/AT5G43940/AT5G01410/AT1G44170/AT4G34350/AT5G60600/AT3G10850/AT3G21720	48-72HAI	up	cellular aldehyde metabolic process
GO:0009955	8/1477	37/20452	0.00424369	0.0333654	AT2G19730/AT1G33140/AT3G44750/AT2G33800/AT3G25520/AT2G27530/AT2G41370/AT5G22650	48-72HAI	up	adaxial/abaxial pattern specification
GO:0018026	4/1477	11/20452	0.00592157	0.0442296	AT5G14260/AT1G24610/AT3G07670/AT4G20130	48-72HAI	up	peptidyl-lysine monomethylation
GO:0019740	4/1477	11/20452	0.00592157	0.0442296	AT5G64290/AT5G12860/AT5G35630/AT4G01900	48-72HAI	up	nitrogen utilization
GO:0070534	4/1477	11/20452	0.00592157	0.0442296	AT1G04510/AT3G52560/AT1G78870/AT2G36060	48-72HAI	up	protein K63-linked ubiquitination
GO:0071456	48/1370	234/20452	2.41218e-12	2.04431e-09	AT1G78070/AT5G54940/AT1G53840/AT5G47910/AT4G12720/AT3G08720/AT4G22780/AT5G64260/AT2G26190/AT2G46500/AT4G20860/AT5G19230/AT3G46090/AT5G27420/AT4G24160/AT1G67360/AT4G19880/AT5G24590/AT1G01720/AT4G30280/AT5G19240/AT5G20230/AT5G54490/AT4G16660/AT5G35735/AT1G50740/AT5G13190/AT2G01180/AT1G23710/AT1G59860/AT1G26800/AT2G41100/AT4G01250/AT4G23570/AT1G76650/AT4G34131/AT5G63790/AT1G63090/AT5G05410/AT1G66180…	48-72HAI	down	cellular response to hypoxia
GO:0036294	48/1370	236/20452	3.33673e-12	2.04431e-09	AT1G78070/AT5G54940/AT1G53840/AT5G47910/AT4G12720/AT3G08720/AT4G22780/AT5G64260/AT2G26190/AT2G46500/AT4G20860/AT5G19230/AT3G46090/AT5G27420/AT4G24160/AT1G67360/AT4G19880/AT5G24590/AT1G01720/AT4G30280/AT5G19240/AT5G20230/AT5G54490/AT4G16660/AT5G35735/AT1G50740/AT5G13190/AT2G01180/AT1G23710/AT1G59860/AT1G26800/AT2G41100/AT4G01250/AT4G23570/AT1G76650/AT4G34131/AT5G63790/AT1G63090/AT5G05410/AT1G66180…	48-72HAI	down	cellular response to decreased oxygen levels
GO:0071453	48/1370	236/20452	3.33673e-12	2.04431e-09	AT1G78070/AT5G54940/AT1G53840/AT5G47910/AT4G12720/AT3G08720/AT4G22780/AT5G64260/AT2G26190/AT2G46500/AT4G20860/AT5G19230/AT3G46090/AT5G27420/AT4G24160/AT1G67360/AT4G19880/AT5G24590/AT1G01720/AT4G30280/AT5G19240/AT5G20230/AT5G54490/AT4G16660/AT5G35735/AT1G50740/AT5G13190/AT2G01180/AT1G23710/AT1G59860/AT1G26800/AT2G41100/AT4G01250/AT4G23570/AT1G76650/AT4G34131/AT5G63790/AT1G63090/AT5G05410/AT1G66180…	48-72HAI	down	cellular response to oxygen levels
GO:0001666	50/1370	258/20452	7.79719e-12	3.58281e-09	AT1G78070/AT5G54940/AT1G53840/AT5G47910/AT4G20380/AT4G12720/AT3G08720/AT4G22780/AT5G64260/AT2G26190/AT2G46500/AT4G20860/AT5G19230/AT3G46090/AT5G27420/AT4G24160/AT1G67360/AT4G19880/AT5G24590/AT1G01720/AT4G30280/AT5G19240/AT5G20230/AT5G54490/AT4G16660/AT3G48090/AT5G35735/AT1G50740/AT5G13190/AT2G01180/AT1G23710/AT1G59860/AT1G26800/AT2G41100/AT4G01250/AT4G23570/AT1G76650/AT4G34131/AT5G63790/AT1G63090…	48-72HAI	down	response to hypoxia
GO:0043069	10/1370	27/20452	5.17623e-06	0.00135913	AT5G47910/AT5G47120/AT4G20380/AT3G25070/AT3G57330/AT1G02120/AT1G67950/AT4G16660/AT5G13190/AT4G17720	48-72HAI	down	negative regulation of programmed cell death
GO:0002682	32/1370	207/20452	7.98809e-06	0.00163135	AT1G07000/AT3G09830/AT4G12720/AT3G59280/AT4G13040/AT1G77300/AT3G25070/AT5G66210/AT4G01090/AT3G56410/AT1G67950/AT5G24590/AT3G14840/AT2G18300/AT1G08450/AT1G67470/AT1G08720/AT5G13220/AT5G13190/AT1G09415/AT4G17720/AT1G59870/AT3G14150/AT4G31800/AT2G22300/AT4G23570/AT1G12530/AT5G36890/AT3G50950/AT4G02195/AT3G28450/AT1G32640	48-72HAI	down	regulation of immune system process
GO:0050776	32/1370	207/20452	7.98809e-06	0.00163135	AT1G07000/AT3G09830/AT4G12720/AT3G59280/AT4G13040/AT1G77300/AT3G25070/AT5G66210/AT4G01090/AT3G56410/AT1G67950/AT5G24590/AT3G14840/AT2G18300/AT1G08450/AT1G67470/AT1G08720/AT5G13220/AT5G13190/AT1G09415/AT4G17720/AT1G59870/AT3G14150/AT4G31800/AT2G22300/AT4G23570/AT1G12530/AT5G36890/AT3G50950/AT4G02195/AT3G28450/AT1G32640	48-72HAI	down	regulation of immune response
GO:0009626	15/1370	62/20452	1.05937e-05	0.00193526	AT4G20380/AT4G12720/AT1G77300/AT3G25070/AT1G29690/AT1G67950/AT1G08450/AT3G48090/AT3G46530/AT5G13190/AT4G17720/AT1G59870/AT1G28380/AT4G37980/AT5G54250	48-72HAI	down	plant-type hypersensitive response
GO:0008219	29/1370	182/20452	1.15821e-05	0.00193526	AT5G47910/AT5G47120/AT4G20380/AT4G12720/AT1G77300/AT3G25070/AT5G48380/AT3G57330/AT1G29850/AT2G26300/AT1G29690/AT1G02120/AT1G67950/AT5G45100/AT1G08450/AT4G16660/AT1G08720/AT3G48090/AT3G46530/AT5G13190/AT4G17720/AT1G59870/AT1G28380/AT3G16770/AT4G37980/AT2G41060/AT1G32230/AT5G17310/AT5G54250	48-72HAI	down	cell death
GO:0051702	15/1370	64/20452	1.59996e-05	0.00210052	AT4G20380/AT4G12720/AT1G77300/AT3G25070/AT1G29690/AT1G67950/AT1G08450/AT3G48090/AT3G46530/AT5G13190/AT4G17720/AT1G59870/AT1G28380/AT4G37980/AT5G54250	48-72HAI	down	biological process involved in interaction with symbiont
GO:0007034	20/1370	106/20452	2.1829e-05	0.00267478	AT5G16830/AT5G53530/AT1G24460/AT2G06530/AT1G48090/AT1G03060/AT3G51310/AT5G09260/AT1G76970/AT3G53120/AT3G10640/AT1G24560/AT4G17140/AT4G02030/AT2G19830/AT4G29160/AT3G50860/AT4G02195/AT5G39510/AT1G06210	48-72HAI	down	vacuolar transport
GO:0002239	18/1370	91/20452	2.8669e-05	0.00318303	AT1G56510/AT1G07000/AT2G34930/AT4G20380/AT3G59280/AT4G35987/AT2G37710/AT5G20230/AT1G08720/AT2G39210/AT1G59870/AT5G60270/AT4G38540/AT4G35985/AT2G32800/AT5G24530/AT5G60300/AT3G01290	48-72HAI	down	response to oomycetes
GO:0032101	29/1370	191/20452	2.94405e-05	0.00318303	AT1G07000/AT4G12720/AT3G59280/AT4G13040/AT1G77300/AT3G25070/AT5G66210/AT4G01090/AT3G56410/AT1G67950/AT5G24590/AT3G14840/AT2G18300/AT1G08450/AT1G08720/AT5G13220/AT5G13080/AT5G13190/AT1G09415/AT4G17720/AT1G59870/AT3G14150/AT4G31800/AT2G22300/AT4G23570/AT5G36890/AT4G02195/AT3G28450/AT1G32640	48-72HAI	down	regulation of response to external stimulus
GO:0002831	28/1370	187/20452	5.16957e-05	0.00500087	AT1G07000/AT4G12720/AT3G59280/AT4G13040/AT1G77300/AT3G25070/AT5G66210/AT4G01090/AT3G56410/AT1G67950/AT5G24590/AT3G14840/AT2G18300/AT1G08450/AT1G08720/AT5G13220/AT5G13190/AT1G09415/AT4G17720/AT1G59870/AT3G14150/AT4G31800/AT2G22300/AT4G23570/AT5G36890/AT4G02195/AT3G28450/AT1G32640	48-72HAI	down	regulation of response to biotic stimulus
GO:0009611	31/1370	221/20452	7.51307e-05	0.00648099	AT1G73080/AT1G71697/AT5G47910/AT1G01140/AT1G20510/AT5G12140/AT2G46510/AT2G06050/AT3G24550/AT3G51420/AT1G01720/AT3G14840/AT5G20230/AT1G76690/AT5G13220/AT1G79380/AT5G52310/AT5G56980/AT4G08170/AT1G17420/AT1G76650/AT5G11030/AT1G78080/AT2G32800/AT1G65390/AT5G43580/AT3G17800/AT5G60300/AT1G32640/AT1G04220/AT4G24350	48-72HAI	down	response to wounding
GO:0010053	23/1370	143/20452	7.75745e-05	0.00648099	AT5G43900/AT5G16910/AT4G26690/AT4G35987/AT3G62720/AT2G26650/AT1G03060/AT2G47000/AT1G74380/AT1G77450/AT5G13080/AT2G46410/AT5G14750/AT1G59870/AT2G38120/AT4G00730/AT5G58010/AT5G37850/AT5G13010/AT5G45420/AT5G60660/AT5G51060/AT2G45890	48-72HAI	down	root epidermal cell differentiation
GO:0031347	34/1370	258/20452	0.000121878	0.00896049	AT1G07000/AT4G12720/AT3G59280/AT4G13040/AT1G77300/AT1G11310/AT3G25070/AT4G39050/AT4G16990/AT5G48380/AT5G66210/AT4G01090/AT3G56410/AT1G67950/AT5G24590/AT3G14840/AT2G18300/AT1G08450/AT1G08720/AT5G13220/AT5G13190/AT1G09415/AT4G17720/AT1G59870/AT3G14150/AT4G31800/AT2G22300/AT4G23570/AT1G02660/AT5G36890/AT4G02195/AT3G28450/AT5G61880/AT1G32640	48-72HAI	down	regulation of defense response
GO:0006812	39/1370	322/20452	0.000246111	0.0167538	AT1G27770/AT4G29900/AT5G02940/ATCG00470/AT1G01140/AT1G53210/ATCG00130/AT5G17850/ATCG01040/AT5G36290/AT4G17615/AT4G37640/ATCG00120/AT2G21120/AT3G57330/AT4G23710/AT2G26650/ATCG00140/AT1G44100/ATCG00480/ATCG00430/AT4G33000/AT5G20230/ATCG01010/AT4G32060/AT4G04340/ATCG01050/AT5G27150/AT4G03560/AT5G57110/AT1G59870/AT1G35670/AT1G07670/AT5G49630/AT3G46960/ATMG01170/AT4G08230/AT1G60160/AT1G30450	48-72HAI	down	cation transport
GO:0090558	34/1370	273/20452	0.000358156	0.0226997	AT5G43900/AT5G16910/AT4G26690/AT4G35987/AT5G65930/AT1G19835/AT3G62720/AT2G26650/AT1G03060/AT2G47000/AT1G74380/AT1G77450/AT4G14750/AT1G70410/AT5G13080/AT3G23980/AT2G46410/AT3G01500/AT5G14750/AT1G59870/AT2G38120/AT4G20780/AT4G00730/AT5G58010/AT5G37850/AT1G65470/AT5G13010/AT5G45420/AT5G60660/AT4G19600/AT5G51060/AT1G32640/AT2G45890/AT1G34245	48-72HAI	down	plant epidermis development
GO:0048469	19/1370	122/20452	0.000478301	0.0258564	AT5G43900/AT5G16910/AT4G26690/AT4G35987/AT3G62720/AT2G26650/AT1G03060/AT2G47000/AT1G74380/AT1G77450/AT5G14750/AT1G59870/AT2G38120/AT4G00730/AT5G58010/AT5G13010/AT5G45420/AT5G60660/AT2G45890	48-72HAI	down	cell maturation
GO:0090627	24/1370	172/20452	0.000502518	0.0263894	AT5G43900/AT5G16910/AT4G26690/AT4G35987/AT3G62720/AT2G26650/AT1G03060/AT2G47000/AT1G74380/AT1G77450/AT5G13080/AT2G46410/AT5G14750/AT1G59870/AT2G38120/AT4G00730/AT5G58010/AT5G37850/AT5G13010/AT5G45420/AT5G60660/AT5G51060/AT2G45890/AT1G34245	48-72HAI	down	plant epidermal cell differentiation
GO:0031328	47/1370	427/20452	0.000556286	0.0284015	AT5G44290/AT5G09250/ATCG00380/AT2G37678/AT3G08720/AT4G20860/AT2G46680/AT1G27630/AT5G48630/AT5G12230/AT5G42060/AT3G11020/AT5G35210/AT2G46590/AT1G71720/AT1G77450/AT4G10920/AT3G10800/AT4G27410/AT5G48640/AT3G17609/AT4G18020/AT1G64490/AT3G61890/AT5G14750/AT1G61660/AT5G46030/AT5G64220/AT5G11680/AT3G16770/AT5G05410/AT1G45249/AT2G35530/AT1G22590/AT5G62470/AT3G08730/AT1G69410/AT2G34900/AT3G24500/AT1G79700…	48-72HAI	down	positive regulation of cellular biosynthetic process
GO:0009891	48/1370	442/20452	0.000658047	0.0326889	AT5G44290/AT5G09250/ATCG00380/AT2G37678/AT3G08720/AT4G20860/AT2G46680/AT1G27630/AT5G48630/AT5G12230/AT5G42060/AT3G11020/AT5G35210/AT2G46590/AT1G71720/AT1G77450/AT4G10920/AT3G10800/AT4G27410/AT5G48640/AT3G17609/AT4G18020/AT1G64490/AT3G61890/AT5G14750/AT1G61660/AT5G46030/AT5G64220/AT5G11680/AT3G16770/AT3G46960/AT5G05410/AT1G45249/AT2G35530/AT1G22590/AT5G62470/AT3G08730/AT1G69410/AT2G34900/AT3G24500…	48-72HAI	down	positive regulation of biosynthetic process
GO:0010557	44/1370	396/20452	0.000676333	0.0327132	AT5G44290/AT5G09250/ATCG00380/AT2G37678/AT3G08720/AT2G46680/AT1G27630/AT5G48630/AT5G12230/AT5G42060/AT3G11020/AT5G35210/AT1G71720/AT1G77450/AT4G10920/AT3G10800/AT4G27410/AT5G48640/AT3G17609/AT4G18020/AT1G64490/AT3G61890/AT5G14750/AT1G61660/AT5G46030/AT5G64220/AT5G11680/AT3G16770/AT5G05410/AT1G45249/AT2G35530/AT1G22590/AT5G62470/AT3G08730/AT1G69410/AT2G34900/AT3G24500/AT1G79700/AT3G54610/AT4G19600…	48-72HAI	down	positive regulation of macromolecule biosynthetic process
GO:0070588	9/1370	38/20452	0.000732196	0.0345071	AT1G27770/AT4G29900/AT1G53210/AT5G36290/AT4G37640/AT3G57330/AT4G32060/AT5G57110/AT1G07670	48-72HAI	down	calcium ion transmembrane transport
GO:0009651	48/1370	445/20452	0.000762545	0.035039	AT1G01140/AT1G08930/AT1G53210/AT4G26630/AT4G12720/AT2G37678/AT3G60140/AT3G57530/AT3G08720/AT4G35987/AT2G26190/AT3G51920/AT2G46500/AT4G17615/AT1G24460/AT2G17840/AT2G26650/AT1G10570/AT3G62260/AT1G03060/AT4G30996/AT1G08920/AT2G30250/AT4G33000/AT1G16370/AT5G24030/AT5G52310/AT5G27150/AT1G59860/AT3G61890/AT1G59870/AT1G61660/AT1G28380/AT1G10940/AT1G04120/AT4G35985/AT5G25610/AT1G78080/AT5G37850/AT1G45249…	48-72HAI	down	response to salt stress
GO:0009408	29/1370	232/20452	0.000883386	0.0390491	AT5G47910/AT5G12140/AT3G08720/AT4G35987/AT5G17020/AT4G26850/AT2G30250/AT3G53990/AT3G11020/AT3G22830/AT3G10800/AT4G19020/AT5G48570/AT5G06780/AT1G59860/AT4G36990/AT4G15802/AT1G59870/AT3G16770/AT5G05410/AT1G78080/AT1G79440/AT1G67970/AT1G54050/AT4G21320/AT1G48050/AT3G24500/AT1G66080/AT5G46170	48-72HAI	down	response to heat
GO:0007018	12/1370	64/20452	0.000987622	0.0422151	AT1G01950/AT5G65930/AT4G39050/AT3G12020/AT5G27950/AT2G28620/AT1G18370/AT3G20150/AT5G65460/AT5G66310/AT1G12430/AT4G05190	48-72HAI	down	microtubule-based movement
GO:0009141	11/1370	56/20452	0.00106341	0.0444215	ATCG00470/ATCG00130/ATCG00120/ATCG00140/ATCG00480/AT1G68760/AT4G25280/AT4G20320/ATCG00150/ATMG01170/AT5G35170	48-72HAI	down	nucleoside triphosphate metabolic process
GO:0010310	5/1370	13/20452	0.00109365	0.0446694	AT1G54410/AT4G36730/AT4G20380/AT4G20860/AT3G48090	48-72HAI	down	regulation of hydrogen peroxide metabolic process

## Sheet: Supplemental table 9
Supplemental Table 9 Clusters of mRNA changed in translational efficiency during seed germination.
ID	Gene name	Shift	TE changes	cluster	Gene description
AT1G01650	SPPL4	48-72HAI	down	T+	Signal peptide peptidase-like 4 [Source:UniProtKB/Swiss-Prot;Acc:Q0WMJ8]
AT1G01720	NAC002	48-72HAI	down	T+R+	NAC domain-containing protein 2 [Source:UniProtKB/Swiss-Prot;Acc:Q39013]
AT1G01950	ARK2	48-72HAI	down	additive	Kinesin-like protein [Source:UniProtKB/TrEMBL;Acc:F4HU83]
AT1G02270		48-72HAI	down	T+	Uncharacterized calcium-binding protein At1g02270 [Source:UniProtKB/Swiss-Prot;Acc:O81916]
AT1G02400	GA2OX6	48-72HAI	down	T+R+	Gibberellin 2-beta-dioxygenase 6 [Source:UniProtKB/Swiss-Prot;Acc:Q9FZ21]
AT1G02660	PLIP2	48-72HAI	down	T+R+	Phospholipase A1 PLIP2, chloroplastic [Source:UniProtKB/Swiss-Prot;Acc:F4HXL0]
AT1G02780	RPL19A	48-72HAI	up	T-R-	60S ribosomal protein L19-1 [Source:UniProtKB/Swiss-Prot;Acc:Q9SRX2]
AT1G03080	NET1D	48-72HAI	down	T+	Protein NETWORKED 1D [Source:UniProtKB/Swiss-Prot;Acc:F4HZB5]
AT1G03457		48-72HAI	down	T+	RNA-binding (RRM/RBD/RNP motifs) family protein [Source:UniProtKB/TrEMBL;Acc:F4I0X0]
AT1G04330		48-72HAI	down	T+	At1g04330 [Source:UniProtKB/TrEMBL;Acc:O22691]
AT1G04560		48-72HAI	up	additive	AWPM-19-like family protein [Source:UniProtKB/TrEMBL;Acc:O23029]
AT1G04635	EMB1687	48-72HAI	up	T-	Probable ribonuclease P/MRP protein subunit POP5 [Source:UniProtKB/Swiss-Prot;Acc:Q6AWV1]
AT1G04640	LIP2	48-72HAI	up	T-	LIP2 [Source:UniProtKB/TrEMBL;Acc:A0A178WI01]
AT1G04910	OFUT1	48-72HAI	down	additive	O-fucosyltransferase 1 [Source:UniProtKB/Swiss-Prot;Acc:Q8W486]
AT1G05320		48-72HAI	down	T+	FUNCTIONS IN: molecular_function unknown; INVOLVED IN: biological_process unknown; LOCATED IN: cellular_component unknown; EXPRESSED IN: fruit, egg cell; CONTAINS InterPro DOMAIN/s: Prefoldin (InterPro:IPR009053); BEST Arabidopsis thaliana protein m /.../s: unknown protein (TAIR:AT2G32240.1); Ha. [Source:TAIR;Acc:AT1G05320]
AT1G05510	OBAP1A	48-72HAI	up	R+	Oil body-associated protein 1A [Source:UniProtKB/Swiss-Prot;Acc:Q9ZVY7]
AT1G07000	ATEXO70B2	48-72HAI	down	T+	Exocyst subunit Exo70 family protein [Source:UniProtKB/TrEMBL;Acc:A0A178WCB5]
AT1G07050		48-72HAI	down	T+R+	CCT motif family protein [Source:TAIR;Acc:AT1G07050]
AT1G08230	GAT1	48-72HAI	down	T+	GABA transporter 1 [Source:UniProtKB/Swiss-Prot;Acc:F4HW02]
AT1G08340	ROPGAP5	48-72HAI	down	R-	Rho GTPase-activating protein 5 [Source:UniProtKB/Swiss-Prot;Acc:Q6NKT5]
AT1G08450	CRT3	48-72HAI	down	T+	Calreticulin-3 [Source:UniProtKB/Swiss-Prot;Acc:O04153]
AT1G08630	THA1	48-72HAI	down	T+R+	Probable low-specificity L-threonine aldolase 1 [Source:UniProtKB/Swiss-Prot;Acc:Q8RXU4]
AT1G08810	MYB60	48-72HAI	down	T+R+	MYB60 [Source:UniProtKB/TrEMBL;Acc:A0A178WD25]
AT1G08930	ERD6	48-72HAI	down	T+R+	ERD6 [Source:UniProtKB/TrEMBL;Acc:A0A178W9Q9]
AT1G09140	SR30	48-72HAI	down	additive	Serine/arginine-rich splicing factor SR30 [Source:UniProtKB/Swiss-Prot;Acc:Q9XFR5]
AT1G09415	NIMIN-3	48-72HAI	down	T+	Protein NIM1-INTERACTING 3 [Source:UniProtKB/Swiss-Prot;Acc:Q9FNZ4]
AT1G09870		48-72HAI	down	T+	At1g09870/F21M12_26 [Source:UniProtKB/TrEMBL;Acc:Q941B2]
AT1G10890		48-72HAI	down	T+	unknown protein; FUNCTIONS IN: molecular_function unknown; INVOLVED IN: biological_process unknown; LOCATED IN: chloroplast; EXPRESSED IN: petal, flower, leaf; EXPRESSED DURING: LP.04 four leaves visible, 4 anthesis, petal differentiation and expans /.../age; BEST Arabidopsis thaliana protein match is: unknown protein (TAIR:AT5G13340.1); Ha. [Source:TAIR;Acc:AT1G10890]
AT1G11210		48-72HAI	down	T+R+	At1g11210/T28P6_5 [Source:UniProtKB/TrEMBL;Acc:Q9SXA7]
AT1G11670	DTX36	48-72HAI	down	additive	Protein DETOXIFICATION 36 [Source:UniProtKB/Swiss-Prot;Acc:Q9SAB0]
AT1G12530		48-72HAI	down	additive	Putative uncharacterized protein [Source:UniProtKB/TrEMBL;Acc:Q5Q0H6]
AT1G12805		48-72HAI	up	T-	Nucleotide binding protein [Source:UniProtKB/TrEMBL;Acc:Q3EDD5]
AT1G13270	MAP1B	48-72HAI	up	T-R-	Methionine aminopeptidase 1B, chloroplastic [Source:UniProtKB/Swiss-Prot;Acc:Q9FV52]
AT1G13560	AAPT1	48-72HAI	down	T+	ATAAPT1 [Source:UniProtKB/TrEMBL;Acc:A0A178WA43]
AT1G14930		48-72HAI	up	T-	Major latex homologue type2 [Source:UniProtKB/TrEMBL;Acc:Q96274]
AT1G15800		48-72HAI	down	T+	At1g15800 [Source:UniProtKB/TrEMBL;Acc:Q6NL17]
AT1G16370	2022-10-06	48-72HAI	down	T+	Organic cation/carnitine transporter 6 [Source:UniProtKB/Swiss-Prot;Acc:Q9SA36]
AT1G17340	SAC5	48-72HAI	down	T+	Phosphoinositide phosphatase SAC5 [Source:UniProtKB/Swiss-Prot;Acc:Q8RW97]
AT1G17420	LOX3	48-72HAI	down	T+R+	Lipoxygenase 3, chloroplastic [Source:UniProtKB/Swiss-Prot;Acc:Q9LNR3]
AT1G18030		48-72HAI	down	T+	Probable protein phosphatase 2C 8 [Source:UniProtKB/Swiss-Prot;Acc:Q9LMT1]
AT1G18190	GC2	48-72HAI	down	additive	Golgin candidate 2 [Source:UniProtKB/Swiss-Prot;Acc:B0F9L7]
AT1G20100		48-72HAI	down	additive	DNA ligase-like protein [Source:UniProtKB/TrEMBL;Acc:Q9LNT6]
AT1G20460		48-72HAI	up	additive	NADH-ubiquinone oxidoreductase chain [Source:UniProtKB/TrEMBL;Acc:Q8L6Z1]
AT1G20880		48-72HAI	up	additive	RNA-binding (RRM/RBD/RNP motifs) family protein [Source:UniProtKB/TrEMBL;Acc:F4HUQ5]
AT1G20920	RH42	48-72HAI	down	additive	DEAD-box ATP-dependent RNA helicase 42 [Source:UniProtKB/Swiss-Prot;Acc:Q8H0U8]
AT1G22040		48-72HAI	up	R+	F-box/kelch-repeat protein At1g22040 [Source:UniProtKB/Swiss-Prot;Acc:Q9LM55]
AT1G22190	RAP2-13	48-72HAI	down	T+R+	Ethylene-responsive transcription factor RAP2-13 [Source:UniProtKB/Swiss-Prot;Acc:Q9LM15]
AT1G22470		48-72HAI	down	T+	At1g22470/F12K8_18 [Source:UniProtKB/TrEMBL;Acc:Q8L443]
AT1G22570	NPF5.15	48-72HAI	down	T+	Protein NRT1/ PTR FAMILY 5.15 [Source:UniProtKB/Swiss-Prot;Acc:Q9SK99]
AT1G23060		48-72HAI	down	T+	MDP40 [Source:UniProtKB/TrEMBL;Acc:A0A384LAT5]
AT1G23490	ARF2-A	48-72HAI	down	T+	ADP-ribosylation factor 2-B [Source:UniProtKB/Swiss-Prot;Acc:P0DH91]
AT1G23710		48-72HAI	down	T+R+	At1g23710 [Source:UniProtKB/TrEMBL;Acc:Q9ZUC4]
AT1G24170	GATL8	48-72HAI	down	T+	Hexosyltransferase (Fragment) [Source:UniProtKB/TrEMBL;Acc:W8PW12]
AT1G25682		48-72HAI	down	T+	At1g25682 [Source:UniProtKB/TrEMBL;Acc:Q9C609]
AT1G26690		48-72HAI	down	T+	Transmembrane emp24 domain-containing protein p24delta9 [Source:UniProtKB/Swiss-Prot;Acc:Q9LQY3]
AT1G26800	MPSR1	48-72HAI	down	T+	E3 ubiquitin-protein ligase MPSR1 [Source:UniProtKB/Swiss-Prot;Acc:Q9LQX2]
AT1G27400	RPL17A	48-72HAI	up	T-R-	60S ribosomal protein L17-1 [Source:UniProtKB/Swiss-Prot;Acc:Q93VI3]
AT1G27461		48-72HAI	up	T-	Putative uncharacterized protein [Source:UniProtKB/TrEMBL;Acc:Q1G322]
AT1G27630	CYCT1-3	48-72HAI	down	additive	Cyclin-T1-3 [Source:UniProtKB/Swiss-Prot;Acc:Q8LBC0]
AT1G27770	ACA1	48-72HAI	down	T+	Calcium-transporting ATPase [Source:UniProtKB/TrEMBL;Acc:A0A178WD16]
AT1G28395		48-72HAI	up	T-	At1g28395 [Source:UniProtKB/TrEMBL;Acc:Q8LEQ7]
AT1G28490	SYP61	48-72HAI	down	additive	Syntaxin-61 [Source:UniProtKB/Swiss-Prot;Acc:Q946Y7]
AT1G29395	COR413IM1	48-72HAI	down	T+R+	Cold-regulated 413 inner membrane protein 1, chloroplastic [Source:UniProtKB/Swiss-Prot;Acc:Q94AL8]
AT1G29850		48-72HAI	down	T+	double-stranded DNA-binding family protein [Source:TAIR;Acc:AT1G29850]
AT1G30640		48-72HAI	down	T+	Non-specific serine/threonine protein kinase [Source:UniProtKB/TrEMBL;Acc:F4I6E4]
AT1G30880		48-72HAI	up	T-	At1g30880 [Source:UniProtKB/TrEMBL;Acc:Q9FYH5]
AT1G32560	LEA6	48-72HAI	up	additive	Late embryogenesis abundant protein 6 [Source:UniProtKB/Swiss-Prot;Acc:Q39138]
AT1G33800	GXM3	48-72HAI	down	additive	GXMT1 [Source:UniProtKB/TrEMBL;Acc:A0A178W7W0]
AT1G34750		48-72HAI	down	T+	Probable protein phosphatase 2C 10 [Source:UniProtKB/Swiss-Prot;Acc:Q9S9Z7]
AT1G34760	GRF11	48-72HAI	down	T+	general regulatory factor 11 [Source:TAIR;Acc:AT1G34760]
AT1G48130	PER1	48-72HAI	up	additive	1-Cys peroxiredoxin PER1 [Source:UniProtKB/Swiss-Prot;Acc:O04005]
AT1G49450		48-72HAI	down	T+	F13F21.11 protein [Source:UniProtKB/TrEMBL;Acc:Q9XIB2]
AT1G50290		48-72HAI	down	T+	At1g50290/F14I3_12 [Source:UniProtKB/TrEMBL;Acc:Q944R3]
AT1G50740	FAX5	48-72HAI	down	T+R+	Protein FATTY ACID EXPORT 5 [Source:UniProtKB/Swiss-Prot;Acc:Q9C6T7]
AT1G52200	PCR8	48-72HAI	up	R+	Protein PLANT CADMIUM RESISTANCE 8 [Source:UniProtKB/Swiss-Prot;Acc:Q9M815]
AT1G53430		48-72HAI	down	T+R+	Probable LRR receptor-like serine/threonine-protein kinase At1g53430 [Source:UniProtKB/Swiss-Prot;Acc:C0LGG8]
AT1G54050	HSP17.4B	48-72HAI	down	T+	17.4 kDa class III heat shock protein [Source:UniProtKB/Swiss-Prot;Acc:Q9SYG1]
AT1G54410	HIRD11	48-72HAI	down	T+	HIRD11 [Source:UniProtKB/TrEMBL;Acc:A0A178WR56]
AT1G54870		48-72HAI	up	additive	NAD(P)-binding Rossmann-fold superfamily protein [Source:TAIR;Acc:AT1G54870]
AT1G55205		48-72HAI	up	T-	unknown protein; FUNCTIONS IN: molecular_function unknown; INVOLVED IN: biological_process unknown; LOCATED IN: chloroplast; BEST Arabidopsis thaliana protein match is: unknown protein (TAIR:AT3G13674.1); Ha. [Source:TAIR;Acc:AT1G55205]
AT1G55450		48-72HAI	down	T+R+	S-adenosyl-L-methionine-dependent methyltransferases superfamily protein [Source:UniProtKB/TrEMBL;Acc:F4I0B5]
AT1G56110	NOP56	48-72HAI	up	T-R-	At1g56110/T6H22_9 [Source:UniProtKB/TrEMBL;Acc:Q9SGT7]
AT1G56250	VBF	48-72HAI	down	T+R+	F-box protein VBF [Source:UniProtKB/Swiss-Prot;Acc:Q9C7K0]
AT1G56510	ADR2	48-72HAI	down	T+R+	Disease resistance protein ADR2 [Source:UniProtKB/Swiss-Prot;Acc:Q9C7X0]
AT1G57990	PUP18	48-72HAI	down	T+R+	PUP18 [Source:UniProtKB/TrEMBL;Acc:A0A178WC51]
AT1G58180	BCA6	48-72HAI	down	T+R+	Beta carbonic anhydrase 6, mitochondrial [Source:UniProtKB/Swiss-Prot;Acc:Q9C6F5]
AT1G58602		48-72HAI	down	T+R+	Putative uncharacterized protein [Source:UniProtKB/TrEMBL;Acc:Q0WV58]
AT1G59860	HSP17.6A	48-72HAI	down	T+	17.6 kDa class I heat shock protein 1 [Source:UniProtKB/Swiss-Prot;Acc:Q9XIE3]
AT1G59910	FH7	48-72HAI	down	T+	Formin-like protein 7 [Source:UniProtKB/Swiss-Prot;Acc:Q9XIE0]
AT1G60200		48-72HAI	down	additive	Splicing factor PWI domain-containing protein / RNA recognition motif (RRM)-containing protein [Source:UniProtKB/TrEMBL;Acc:Q8VY15]
AT1G61820	BGLU46	48-72HAI	down	T+	Beta-glucosidase 46 [Source:UniProtKB/Swiss-Prot;Acc:O80690]
AT1G61890	DTX37	48-72HAI	down	T+	Protein DETOXIFICATION 37 [Source:UniProtKB/Swiss-Prot;Acc:O80695]
AT1G62975	BHLH125	48-72HAI	down	additive	Transcription factor bHLH125 [Source:UniProtKB/Swiss-Prot;Acc:Q9LQ08]
AT1G63090	PP2A11	48-72HAI	down	T+R+	F-box protein PP2-A11 [Source:UniProtKB/Swiss-Prot;Acc:Q9CAN4]
AT1G63160	RFC2	48-72HAI	up	T-	Replication factor C subunit 2 [Source:UniProtKB/Swiss-Prot;Acc:Q9CAM7]
AT1G63830		48-72HAI	down	T+	PLAC8 family protein [Source:UniProtKB/TrEMBL;Acc:Q9CAJ7]
AT1G63980		48-72HAI	down	additive	At1g63980/F22C12_9 [Source:UniProtKB/TrEMBL;Acc:Q940M0]
AT1G64065		48-72HAI	down	T+R+	Late embryogenesis abundant protein At1g64065 [Source:UniProtKB/Swiss-Prot;Acc:Q6DST1]
AT1G64330		48-72HAI	down	T+R+	At1g64330 [Source:UniProtKB/TrEMBL;Acc:Q9C7V7]
AT1G64370		48-72HAI	down	T+R+	Filaggrin-like protein [Source:UniProtKB/TrEMBL;Acc:Q9C7W1]
AT1G64380	ERF061	48-72HAI	down	T+R+	Ethylene-responsive transcription factor ERF061 [Source:UniProtKB/Swiss-Prot;Acc:Q9C7W2]
AT1G64490		48-72HAI	down	additive	At1g64490 [Source:UniProtKB/TrEMBL;Acc:Q9SGW6]
AT1G65000		48-72HAI	up	additive	At1g65000 [Source:UniProtKB/TrEMBL;Acc:Q8GXU4]
AT1G65010		48-72HAI	down	additive	Putative WEB family protein At1g65010, chloroplastic [Source:UniProtKB/Swiss-Prot;Acc:F4I8B9]
AT1G65390	PP2A5	48-72HAI	down	T+R+	Protein PHLOEM PROTEIN 2-LIKE A5 [Source:UniProtKB/Swiss-Prot;Acc:Q9C5Q9]
AT1G65490		48-72HAI	down	T+R+	unknown protein; FUNCTIONS IN: molecular_function unknown; INVOLVED IN: biological_process unknown; LOCATED IN: endomembrane system; EXPRESSED IN: 22 plant structures; EXPRESSED DURING: 13 growth stages; BEST Arabidopsis thaliana protein match is: u /.../ protein (TAIR:AT1G65486.1); Ha. [Source:TAIR;Acc:AT1G65490]
AT1G66080		48-72HAI	down	T+	At1g66080 [Source:UniProtKB/TrEMBL;Acc:Q9C8D7]
AT1G66400	CML23	48-72HAI	down	T+	Probable calcium-binding protein CML23 [Source:UniProtKB/Swiss-Prot;Acc:Q9C8Y1]
AT1G66740	ASF1A	48-72HAI	up	additive	SP7 [Source:UniProtKB/TrEMBL;Acc:A0A178WM99]
AT1G66970	SVL2	48-72HAI	down	T+R+	SHV3-like 2 [Source:UniProtKB/TrEMBL;Acc:F4HQ30]
AT1G67050		48-72HAI	down	T+	F1O19.11 protein [Source:UniProtKB/TrEMBL;Acc:Q9FZH6]
AT1G67100	LBD40	48-72HAI	up	T-	LOB domain-containing protein 40 [Source:UniProtKB/Swiss-Prot;Acc:Q9ZW96]
AT1G67360		48-72HAI	down	additive	REF/SRPP-like protein At1g67360 [Source:UniProtKB/Swiss-Prot;Acc:Q9FYF7]
AT1G67470		48-72HAI	down	T+R+	Inactive serine/threonine-protein kinase At1g67470 [Source:UniProtKB/Swiss-Prot;Acc:O64798]
AT1G67860		48-72HAI	down	T+R+	At1g67860/T23K23_29 [Source:UniProtKB/TrEMBL;Acc:Q9C9V2]
AT1G67880		48-72HAI	down	T+	Beta-1,4-N-acetylglucosaminyltransferase family protein [Source:UniProtKB/TrEMBL;Acc:Q9C9V4]
AT1G67920		48-72HAI	down	T+R+	At1g67920 [Source:UniProtKB/TrEMBL;Acc:Q9C9V8]
AT1G68890	PHYLLO	48-72HAI	down	additive	Protein PHYLLO, chloroplastic [Source:UniProtKB/Swiss-Prot;Acc:Q15KI9]
AT1G69240	MES15	48-72HAI	up	T-R-	RHS9 [Source:UniProtKB/TrEMBL;Acc:A0A178W505]
AT1G69840	HIR2	48-72HAI	down	T+	Hypersensitive-induced response protein 2 [Source:UniProtKB/Swiss-Prot;Acc:Q9CAR7]
AT1G69900		48-72HAI	down	T+	Actin cross-linking protein [Source:UniProtKB/TrEMBL;Acc:Q4PSX0]
AT1G70270		48-72HAI	down	T+R+	unknown protein; BEST Arabidopsis thaliana protein match is: unknown protein (TAIR:AT1G23965.1); Ha. [Source:TAIR;Acc:AT1G70270]
AT1G70590		48-72HAI	down	T+	F-box protein At1g70590 [Source:UniProtKB/Swiss-Prot;Acc:Q94C27]
AT1G70600	RPL27AC	48-72HAI	up	T-R-	60S ribosomal protein L27a-3 [Source:UniProtKB/Swiss-Prot;Acc:P49637]
AT1G70840	MLP31	48-72HAI	up	R+	MLP-like protein 31 [Source:UniProtKB/Swiss-Prot;Acc:Q941R6]
AT1G72416		48-72HAI	down	T+	Chaperone DnaJ-domain superfamily protein [Source:UniProtKB/TrEMBL;Acc:B3H5X6]
AT1G75000		48-72HAI	down	additive	F25A4.4 [Source:UniProtKB/TrEMBL;Acc:Q9S804]
AT1G76040	CPK29	48-72HAI	down	T+R+	calcium-dependent protein kinase 29 [Source:TAIR;Acc:AT1G76040]
AT1G76180	ERD14	48-72HAI	down	T+R+	Dehydrin ERD14 [Source:UniProtKB/Swiss-Prot;Acc:P42763]
AT1G76360		48-72HAI	down	T+	At1g76360 [Source:UniProtKB/TrEMBL;Acc:A4FVS9]
AT1G76450	PPD3	48-72HAI	down	additive	PsbP domain-containing protein 3, chloroplastic [Source:UniProtKB/Swiss-Prot;Acc:Q9S720]
AT1G76650	CML38	48-72HAI	down	T+R+	CML38 [Source:UniProtKB/TrEMBL;Acc:A0A178WMC5]
AT1G76970	TOL4	48-72HAI	down	T+R+	TOM1-like protein 4 [Source:UniProtKB/Swiss-Prot;Acc:Q6NQK0]
AT1G78070		48-72HAI	down	T+R+	At1g78070/F28K19_28 [Source:UniProtKB/TrEMBL;Acc:Q94JT6]
AT1G78280		48-72HAI	down	T+	F-box protein At1g78280 [Source:UniProtKB/Swiss-Prot;Acc:Q9M9E8]
AT1G80340	GA3OX2	48-72HAI	up	T-R-	Gibberellin 3-beta-dioxygenase 2 [Source:UniProtKB/Swiss-Prot;Acc:Q9ZT84]
AT1G80610		48-72HAI	down	T+	At1g80610/T21F11_6 [Source:UniProtKB/TrEMBL;Acc:Q8VYI7]
AT2G01100		48-72HAI	down	T+	AT2G01100 protein [Source:UniProtKB/TrEMBL;Acc:Q9SJV6]
AT2G01180	ATPAP1	48-72HAI	down	T+R+	phosphatidic acid phosphatase 1 [Source:TAIR;Acc:AT2G01180]
AT2G01220		48-72HAI	down	additive	Nucleotidylyl transferase superfamily protein [Source:UniProtKB/TrEMBL;Acc:Q8L845]
AT2G01670	NUDT17	48-72HAI	down	T+R+	Nudix hydrolase 17, mitochondrial [Source:UniProtKB/Swiss-Prot;Acc:Q9ZU95]
AT2G02570		48-72HAI	down	T+	Nucleic acid binding/RNA binding protein [Source:UniProtKB/TrEMBL;Acc:Q84K41]
AT2G02740	WHY3	48-72HAI	up	T-R-	Single-stranded DNA-binding protein WHY3, chloroplastic [Source:UniProtKB/Swiss-Prot;Acc:Q66GR6]
AT2G03240	PHO1-H5	48-72HAI	down	T+	Phosphate transporter PHO1 homolog 5 [Source:UniProtKB/Swiss-Prot;Acc:Q6R8G5]
AT2G04160	AIR3	48-72HAI	down	additive	Subtilisin-like protease SBT5.3 [Source:UniProtKB/Swiss-Prot;Acc:Q9ZSP5]
AT2G05540		48-72HAI	down	T+R+	At2g05540/T20G20.11 [Source:UniProtKB/TrEMBL;Acc:Q9SL13]
AT2G05710	ACO3	48-72HAI	up	T-R-	Aconitate hydratase 3, mitochondrial [Source:UniProtKB/Swiss-Prot;Acc:Q9SIB9]
AT2G05840	PAA2	48-72HAI	up	additive	Proteasome subunit alpha type-6-B [Source:UniProtKB/Swiss-Prot;Acc:O81147]
AT2G05920	SBT1.8	48-72HAI	down	T+	Subtilisin-like protease SBT1.8 [Source:UniProtKB/Swiss-Prot;Acc:Q9ZUF6]
AT2G06050	OPR3	48-72HAI	down	T+	12-oxophytodienoate reductase 3 [Source:UniProtKB/Swiss-Prot;Acc:Q9FUP0]
AT2G12400		48-72HAI	down	T+	Plasma membrane fusion protein [Source:UniProtKB/TrEMBL;Acc:Q8H0U2]
AT2G13370	CHR5	48-72HAI	down	additive	Protein CHROMATIN REMODELING 5 [Source:UniProtKB/Swiss-Prot;Acc:F4IV99]
AT2G14080		48-72HAI	down	T+R+	Disease resistance protein (TIR-NBS-LRR class) family [Source:UniProtKB/TrEMBL;Acc:F4IFF6]
AT2G14880		48-72HAI	up	T-R-	Expressed protein [Source:UniProtKB/TrEMBL;Acc:O82326]
AT2G15480	UGT73B5	48-72HAI	down	T+R+	Glycosyltransferase [Source:UniProtKB/TrEMBL;Acc:F4IIG3]
AT2G15960		48-72HAI	down	T+R+	Expressed protein [Source:UniProtKB/TrEMBL;Acc:Q9XIM6]
AT2G16720	MYB7	48-72HAI	down	T+	Transcription factor MYB7 [Source:UniProtKB/Swiss-Prot;Acc:Q42379]
AT2G16860		48-72HAI	down	T+	Expressed protein [Source:UniProtKB/TrEMBL;Acc:Q9ZVX7]
AT2G17840	ERD7	48-72HAI	down	T+R+	Protein EARLY-RESPONSIVE TO DEHYDRATION 7, chloroplastic [Source:UniProtKB/Swiss-Prot;Acc:O48832]
AT2G18230	PPA2	48-72HAI	up	R+	PPa2 [Source:UniProtKB/TrEMBL;Acc:A0A178VY12]
AT2G18240		48-72HAI	down	additive	Protein RER1D [Source:UniProtKB/Swiss-Prot;Acc:Q9ZPV7]
AT2G18840		48-72HAI	up	T-	Protein YIPF [Source:UniProtKB/TrEMBL;Acc:O64614]
AT2G20560		48-72HAI	down	T+	At2g20560/T13C7.15 [Source:UniProtKB/TrEMBL;Acc:Q9SIL3]
AT2G20840	SCAMP1	48-72HAI	down	T+	Secretory carrier-associated membrane protein 1 [Source:UniProtKB/Swiss-Prot;Acc:Q9SKT3]
AT2G21120		48-72HAI	down	T+	Probable magnesium transporter [Source:UniProtKB/TrEMBL;Acc:A0A178W254]
AT2G21490	LEA	48-72HAI	up	additive	Probable dehydrin LEA [Source:UniProtKB/Swiss-Prot;Acc:Q96261]
AT2G21880	RABG2	48-72HAI	down	T+	RAB7A [Source:UniProtKB/TrEMBL;Acc:A0A178VZI8]
AT2G22122		48-72HAI	down	T+R+	At2g22122 [Source:UniProtKB/TrEMBL;Acc:Q8LF43]
AT2G22190	TPPE	48-72HAI	down	T+	Probable trehalose-phosphate phosphatase E [Source:UniProtKB/Swiss-Prot;Acc:Q67X99]
AT2G22860	PSK2	48-72HAI	down	T+	Phytosulfokines 2 [Source:UniProtKB/Swiss-Prot;Acc:O81003]
AT2G22970	SCPL11	48-72HAI	down	T+	Serine carboxypeptidase-like 11 [Source:UniProtKB/TrEMBL;Acc:A8MQP0]
AT2G23240	MT4B	48-72HAI	up	R+	AtMT4b [Source:UniProtKB/TrEMBL;Acc:A0A178VZU5]
AT2G23810	TET8	48-72HAI	down	T+R+	TET8 [Source:UniProtKB/TrEMBL;Acc:A0A178VYI5]
AT2G24100		48-72HAI	down	T+	ATP-dependent DNA helicase [Source:UniProtKB/TrEMBL;Acc:Q9ZUI1]
AT2G24330		48-72HAI	down	T+	Uncharacterized protein At2g24330 [Source:UniProtKB/TrEMBL;Acc:Q541V7]
AT2G24980		48-72HAI	up	T-R-	Proline-rich extensin-like family protein [Source:TAIR;Acc:AT2G24980]
AT2G25080	GPX1	48-72HAI	up	R+	Phospholipid hydroperoxide glutathione peroxidase 1, chloroplastic [Source:UniProtKB/Swiss-Prot;Acc:P52032]
AT2G25210		48-72HAI	up	T-R-	Ribosomal protein L39 family protein [Source:TAIR;Acc:AT2G25210]
AT2G26040	PYL2	48-72HAI	up	T-	Abscisic acid receptor PYL2 [Source:UniProtKB/Swiss-Prot;Acc:O80992]
AT2G26190	IQM4	48-72HAI	down	T+R+	IQ domain-containing protein IQM4 [Source:UniProtKB/Swiss-Prot;Acc:O64851]
AT2G26300	GPA1	48-72HAI	down	T+	Guanine nucleotide-binding protein alpha-1 subunit [Source:UniProtKB/Swiss-Prot;Acc:P18064]
AT2G26650	AKT1	48-72HAI	down	T+	Potassium channel AKT1 [Source:UniProtKB/Swiss-Prot;Acc:Q38998]
AT2G27080	NHL13	48-72HAI	down	T+R+	NDR1/HIN1-like protein 13 [Source:UniProtKB/Swiss-Prot;Acc:Q9ZVD2]
AT2G27380	EPR1	48-72HAI	up	T-	Proline-rich extensin-like protein EPR1 [Source:UniProtKB/Swiss-Prot;Acc:Q9ZQI0]
AT2G27500		48-72HAI	down	T+R+	Glucan endo-1,3-beta-glucosidase 14 [Source:UniProtKB/Swiss-Prot;Acc:Q9ZQG9]
AT2G27775		48-72HAI	up	T-	At2g27775 [Source:UniProtKB/TrEMBL;Acc:B1WCA4]
AT2G28420		48-72HAI	up	T-	Expressed protein [Source:UniProtKB/TrEMBL;Acc:Q9SKM8]
AT2G29340		48-72HAI	down	T+R+	Tropinone reductase homolog At2g29340 [Source:UniProtKB/Swiss-Prot;Acc:F4IKM1]
AT2G29440	GSTU6	48-72HAI	down	R-	GSTU6 [Source:UniProtKB/TrEMBL;Acc:A0A178VUQ0]
AT2G30500	NET4B	48-72HAI	down	T+	Protein NETWORKED 4B [Source:UniProtKB/Swiss-Prot;Acc:Q84VY2]
AT2G30540	GRXS9	48-72HAI	up	T-	Monothiol glutaredoxin-S9 [Source:UniProtKB/Swiss-Prot;Acc:O04341]
AT2G30930		48-72HAI	down	additive	Expressed protein [Source:UniProtKB/TrEMBL;Acc:O80858]
AT2G30970	ASP1	48-72HAI	up	T-R-	Aspartate aminotransferase, mitochondrial [Source:UniProtKB/Swiss-Prot;Acc:P46643]
AT2G31725		48-72HAI	down	R-	Expressed protein [Source:UniProtKB/TrEMBL;Acc:Q8RV68]
AT2G31800		48-72HAI	down	T+	At2g31800 [Source:UniProtKB/TrEMBL;Acc:Q1JPN7]
AT2G32210		48-72HAI	down	T+	Cysteine-rich/transmembrane domain A-like protein [Source:UniProtKB/TrEMBL;Acc:Q9SKX9]
AT2G32440	KAO2	48-72HAI	down	additive	Ent-kaurenoic acid oxidase 2 [Source:UniProtKB/Swiss-Prot;Acc:Q9C5Y2]
AT2G33830	DRMH1	48-72HAI	down	T+R+	DRM2 [Source:UniProtKB/TrEMBL;Acc:A0A178VR62]
AT2G34300		48-72HAI	down	additive	Probable methyltransferase PMT25 [Source:UniProtKB/Swiss-Prot;Acc:Q0WT31]
AT2G34930		48-72HAI	down	T+	Disease resistance family protein / LRR family protein [Source:UniProtKB/TrEMBL;Acc:O64757]
AT2G35520	DAD2	48-72HAI	up	T-	Dolichyl-diphosphooligosaccharide--protein glycosyltransferase subunit DAD1 [Source:UniProtKB/TrEMBL;Acc:F4IKR2]
AT2G35760		48-72HAI	down	T+R+	CASP-like protein 2B2 [Source:UniProtKB/Swiss-Prot;Acc:Q8L924]
AT2G36850	CALS10	48-72HAI	down	T+	Callose synthase 10 [Source:UniProtKB/Swiss-Prot;Acc:Q9SJM0]
AT2G37025	TRFL8	48-72HAI	down	T+R+	TRF-like 8 [Source:UniProtKB/TrEMBL;Acc:F4IPY7]
AT2G37200		48-72HAI	up	R+	Uncharacterised protein family (UPF0497) [Source:TAIR;Acc:AT2G37200]
AT2G37678	FHY1	48-72HAI	down	T+	Protein FAR-RED ELONGATED HYPOCOTYL 1 [Source:UniProtKB/Swiss-Prot;Acc:Q8S4Q6]
AT2G37710	LECRK41	48-72HAI	down	T+R+	L-type lectin-domain containing receptor kinase IV.1 [Source:UniProtKB/Swiss-Prot;Acc:O80939]
AT2G37940	IPCS2	48-72HAI	down	T+	ERH1 [Source:UniProtKB/TrEMBL;Acc:A0A178VV03]
AT2G38800		48-72HAI	down	T+R+	Plant calmodulin-binding protein-like protein [Source:UniProtKB/TrEMBL;Acc:Q9SII1]
AT2G38823		48-72HAI	down	T+	Putative uncharacterized protein [Source:UniProtKB/TrEMBL;Acc:Q5S4V8]
AT2G39110		48-72HAI	down	additive	Protein kinase superfamily protein [Source:UniProtKB/TrEMBL;Acc:Q0WSF6]
AT2G39400		48-72HAI	down	T+R+	Alpha/beta-Hydrolases superfamily protein [Source:UniProtKB/TrEMBL;Acc:O80627]
AT2G39650		48-72HAI	down	T+R+	At2g39650 [Source:UniProtKB/TrEMBL;Acc:O48813]
AT2G40170	EM6	48-72HAI	up	R+	Em-like protein GEA6 [Source:UniProtKB/Swiss-Prot;Acc:Q02973]
AT2G40270		48-72HAI	down	T+R+	Inactive receptor-like serine/threonine-protein kinase At2g40270 [Source:UniProtKB/Swiss-Prot;Acc:Q9SIZ4]
AT2G40330	PYL6	48-72HAI	up	T-	Abscisic acid receptor PYL6 [Source:UniProtKB/Swiss-Prot;Acc:Q8S8E3]
AT2G40510	RPS26B	48-72HAI	up	T-R-	40S ribosomal protein S26 [Source:UniProtKB/TrEMBL;Acc:A0A178VTX1]
AT2G40880	CYS3	48-72HAI	down	T+R+	Cysteine proteinase inhibitor [Source:UniProtKB/TrEMBL;Acc:A0A178VXG7]
AT2G41280	M10	48-72HAI	up	additive	Late embryogenesis abundant protein M10 [Source:UniProtKB/Swiss-Prot;Acc:O81483]
AT2G41640		48-72HAI	down	T+R+	At2g41640/T32G6.16 [Source:UniProtKB/TrEMBL;Acc:O22225]
AT2G41780		48-72HAI	up	T-	At2g41780 [Source:UniProtKB/TrEMBL;Acc:O22942]
AT2G42190		48-72HAI	down	additive	Expressed protein [Source:UniProtKB/TrEMBL;Acc:O48526]
AT2G43120		48-72HAI	down	T+	RmlC-like cupins superfamily protein [Source:TAIR;Acc:AT2G43120]
AT2G43150		48-72HAI	up	R+	Proline-rich extensin-like family protein [Source:UniProtKB/TrEMBL;Acc:Q9ZW80]
AT2G43320		48-72HAI	down	additive	At2g43320/T1O24.6 [Source:UniProtKB/TrEMBL;Acc:O22847]
AT2G43640	SRP14	48-72HAI	down	additive	Signal recognition particle 14 kDa protein [Source:UniProtKB/Swiss-Prot;Acc:O04421]
AT2G44050	COS1	48-72HAI	up	T-R-	6,7-dimethyl-8-ribityllumazine synthase, chloroplastic [Source:UniProtKB/Swiss-Prot;Acc:O80575]
AT2G44200		48-72HAI	down	T+	At2g44200/F6E13.34 [Source:UniProtKB/TrEMBL;Acc:O64855]
AT2G44500	OFUT20	48-72HAI	down	T+R+	O-fucosyltransferase 20 [Source:UniProtKB/Swiss-Prot;Acc:O64884]
AT2G45400	BEN1	48-72HAI	down	T+	Protein BRI1-5 ENHANCED 1 [Source:UniProtKB/Swiss-Prot;Acc:O22133]
AT2G45820	DBP	48-72HAI	down	T+R+	Remorin [Source:UniProtKB/Swiss-Prot;Acc:O80837]
AT2G46270	GBF3	48-72HAI	down	T+	G-box-binding factor 3 [Source:UniProtKB/Swiss-Prot;Acc:P42776]
AT2G46510	AIB	48-72HAI	down	T+R+	Transcription factor ABA-INDUCIBLE bHLH-TYPE [Source:UniProtKB/Swiss-Prot;Acc:Q9ZPY8]
AT2G46590	DOF2.5	48-72HAI	down	T+	Dof zinc finger protein DOF2.5 [Source:UniProtKB/Swiss-Prot;Acc:Q9ZPY0]
AT2G46680	ATHB-7	48-72HAI	down	T+R+	Homeobox-leucine zipper protein ATHB-7 [Source:UniProtKB/Swiss-Prot;Acc:P46897]
AT2G46780		48-72HAI	down	additive	At2g46780 [Source:UniProtKB/TrEMBL;Acc:Q501B0]
AT2G47110	RPS27AB	48-72HAI	up	T-R-	UBQ6 [Source:UniProtKB/TrEMBL;Acc:A0A178VYW3]
AT2G47270	UPB1	48-72HAI	down	additive	UPB1 [Source:UniProtKB/TrEMBL;Acc:A0A178VV95]
AT3G01210		48-72HAI	down	T+	RNA-binding (RRM/RBD/RNP motifs) family protein [Source:UniProtKB/TrEMBL;Acc:Q9MAD0]
AT3G01820		48-72HAI	down	T+	Probable adenylate kinase 7, mitochondrial [Source:UniProtKB/Swiss-Prot;Acc:Q8L7W7]
AT3G02070		48-72HAI	down	T+	AT3G02070 protein [Source:UniProtKB/TrEMBL;Acc:Q9SGA5]
AT3G02300		48-72HAI	down	T+R-	Regulator of chromosome condensation (RCC1) family protein [Source:UniProtKB/TrEMBL;Acc:A0A1I9LR23]
AT3G02480		48-72HAI	up	T-	AT3g02480/F16B3_11 [Source:UniProtKB/TrEMBL;Acc:Q9M892]
AT3G02880		48-72HAI	down	T+	Probable inactive receptor kinase At3g02880 [Source:UniProtKB/Swiss-Prot;Acc:Q9M8T0]
AT3G03060		48-72HAI	up	T-	P-loop containing nucleoside triphosphate hydrolases superfamily protein [Source:UniProtKB/TrEMBL;Acc:Q0WVF7]
AT3G03341		48-72HAI	up	additive	Cold-regulated protein [Source:UniProtKB/TrEMBL;Acc:Q1G3B4]
AT3G04240	SEC	48-72HAI	down	T+	Probable UDP-N-acetylglucosamine--peptide N-acetylglucosaminyltransferase SEC [Source:UniProtKB/Swiss-Prot;Acc:Q9M8Y0]
AT3G04840	RPS3AA	48-72HAI	up	T-R-	40S ribosomal protein S3a-1 [Source:UniProtKB/Swiss-Prot;Acc:Q9CAV0]
AT3G05020	ACP1	48-72HAI	down	T+	Acyl carrier protein [Source:UniProtKB/TrEMBL;Acc:Q0WT41]
AT3G05200	ATL6	48-72HAI	down	T+R+	E3 ubiquitin-protein ligase ATL6 [Source:UniProtKB/Swiss-Prot;Acc:Q8RXX9]
AT3G05830		48-72HAI	down	T+	Spindle pole body component-like protein [Source:UniProtKB/TrEMBL;Acc:F4J8J0]
AT3G06760		48-72HAI	down	T+	Drought-responsive family protein [Source:UniProtKB/TrEMBL;Acc:F4JC45]
AT3G06860	MFP2	48-72HAI	up	T-R-	Peroxisomal fatty acid beta-oxidation multifunctional protein MFP2 [Source:UniProtKB/Swiss-Prot;Acc:Q9ZPI5]
AT3G07110		48-72HAI	up	T-R-	Ribosomal protein L13 family protein [Source:UniProtKB/TrEMBL;Acc:F4JD96]
AT3G07160	ATGSL10	48-72HAI	down	additive	Glucan synthase-like 10 [Source:UniProtKB/TrEMBL;Acc:A0A178V7F9]
AT3G07430	YLMG1-1	48-72HAI	up	T-R-	YlmG homolog protein 1-1, chloroplastic [Source:UniProtKB/Swiss-Prot;Acc:Q9SRS3]
AT3G07580		48-72HAI	down	T+	At3g07580 [Source:UniProtKB/TrEMBL;Acc:Q6NME2]
AT3G08720	ATPK2	48-72HAI	down	T+	Serine/threonine-protein kinase AtPK2/AtPK19 [Source:UniProtKB/Swiss-Prot;Acc:Q39030]
AT3G09630	RPL4A	48-72HAI	up	T-R-	60S ribosomal protein L4-1 [Source:UniProtKB/Swiss-Prot;Acc:Q9SF40]
AT3G09830	PCRK1	48-72HAI	down	T+R+	Serine/threonine-protein kinase PCRK1 [Source:UniProtKB/Swiss-Prot;Acc:Q9SF86]
AT3G10300		48-72HAI	down	T+	Calcium-binding EF-hand family protein [Source:UniProtKB/TrEMBL;Acc:A0A1I9LRS6]
AT3G10720	PME25	48-72HAI	down	T+	Probable pectinesterase/pectinesterase inhibitor 25 [Source:UniProtKB/Swiss-Prot;Acc:Q94CB1]
AT3G11020	DREB2B	48-72HAI	down	T+	Dehydration-responsive element-binding protein 2B [Source:UniProtKB/Swiss-Prot;Acc:O82133]
AT3G12370		48-72HAI	up	T-	50S ribosomal protein L10 [Source:UniProtKB/TrEMBL;Acc:Q9LHH1]
AT3G12600	NUDT16	48-72HAI	up	additive	Nudix hydrolase 16, mitochondrial [Source:UniProtKB/Swiss-Prot;Acc:Q9LHK1]
AT3G12650		48-72HAI	up	additive	AT3g12650/T2E22_103 [Source:UniProtKB/TrEMBL;Acc:Q9LTX0]
AT3G12740	ALIS1	48-72HAI	down	T+R+	ALA-interacting subunit 1 [Source:UniProtKB/Swiss-Prot;Acc:Q9LTW0]
AT3G12860		48-72HAI	up	T-R-	NOP56-like pre RNA processing ribonucleoprotein [Source:UniProtKB/TrEMBL;Acc:Q9LTV0]
AT3G12930	IJ	48-72HAI	up	T-R-	Protein Iojap, chloroplastic [Source:UniProtKB/Swiss-Prot;Acc:Q9LDY9]
AT3G13080	ABCC3	48-72HAI	down	T+R+	MRP3 [Source:UniProtKB/TrEMBL;Acc:A0A178VHA7]
AT3G13600	IQM2	48-72HAI	down	T+	Calmodulin-binding family protein [Source:UniProtKB/TrEMBL;Acc:A0A178VF87]
AT3G14200		48-72HAI	down	T+	Chaperone DnaJ-domain superfamily protein [Source:UniProtKB/TrEMBL;Acc:Q9LJG5]
AT3G15670	LEA29	48-72HAI	up	additive	Late embryogenesis abundant protein 29 [Source:UniProtKB/Swiss-Prot;Acc:Q9LW12]
AT3G15760		48-72HAI	down	T+	At3g15760 [Source:UniProtKB/TrEMBL;Acc:Q9LW03]
AT3G15770		48-72HAI	down	T+	AT3G15770 protein [Source:UniProtKB/TrEMBL;Acc:B9DGF6]
AT3G16660		48-72HAI	down	T+R+	Pollen Ole e 1 allergen and extensin family protein [Source:UniProtKB/TrEMBL;Acc:Q9LUR8]
AT3G16780	RPL19B	48-72HAI	up	T-R-	60S ribosomal protein L19-2 [Source:UniProtKB/Swiss-Prot;Acc:Q9LUQ6]
AT3G16860	COBL8	48-72HAI	down	T+R+	COBRA-like protein 8 [Source:UniProtKB/Swiss-Prot;Acc:Q9LIB6]
AT3G17170	RFC3	48-72HAI	up	T-R-	AT3g17170/K14A17_29 [Source:UniProtKB/TrEMBL;Acc:Q948R9]
AT3G17770		48-72HAI	down	T+	At3g17770 [Source:UniProtKB/TrEMBL;Acc:Q494P3]
AT3G19150	KRP6	48-72HAI	down	T+	Cyclin-dependent kinase inhibitor [Source:UniProtKB/TrEMBL;Acc:A6QRA0]
AT3G19370		48-72HAI	down	T+R+	Filament-like protein (DUF869) [Source:UniProtKB/TrEMBL;Acc:F4JB65]
AT3G20240		48-72HAI	up	T-	Probable mitochondrial adenine nucleotide transporter BTL1 [Source:UniProtKB/Swiss-Prot;Acc:Q9LJX5]
AT3G20340		48-72HAI	down	T+	At3g20340 [Source:UniProtKB/TrEMBL;Acc:Q9LTR0]
AT3G20395		48-72HAI	down	T+R+	RING/U-box superfamily protein [Source:UniProtKB/TrEMBL;Acc:Q1G3M1]
AT3G21070	NADK1	48-72HAI	down	T+	NAD kinase 1 [Source:UniProtKB/TrEMBL;Acc:A0A1I9LRY1]
AT3G21380	JAL36	48-72HAI	up	additive	Jacalin-related lectin 36 [Source:UniProtKB/Swiss-Prot;Acc:Q9LIF8]
AT3G21430	ALY3	48-72HAI	down	additive	Protein ALWAYS EARLY 3 [Source:UniProtKB/Swiss-Prot;Acc:Q6A332]
AT3G21730	FOLB3	48-72HAI	up	T-	7,8-dihydroneopterin aldolase [Source:UniProtKB/TrEMBL;Acc:A0A178VNM7]
AT3G22060	CRRSP38	48-72HAI	down	T+R+	Cysteine-rich repeat secretory protein 38 [Source:UniProtKB/Swiss-Prot;Acc:Q9LRJ9]
AT3G22500	ECP31	48-72HAI	up	R+	Late embryogenesis abundant protein 32 [Source:UniProtKB/Swiss-Prot;Acc:Q9LJ95]
AT3G22830	HSFA6B	48-72HAI	down	T+R+	Heat stress transcription factor A-6b [Source:UniProtKB/Swiss-Prot;Acc:Q9LUH8]
AT3G23325		48-72HAI	up	additive	Uncharacterized protein At3g23325 [Source:UniProtKB/Swiss-Prot;Acc:Q9LW64]
AT3G24010	ING1	48-72HAI	down	T+	PHD finger protein ING1 [Source:UniProtKB/Swiss-Prot;Acc:Q9LIQ6]
AT3G24500	MBF1C	48-72HAI	down	T+	MBF1C [Source:UniProtKB/TrEMBL;Acc:A0A178VDH9]
AT3G24650	ABI3	48-72HAI	up	T-	B3 domain-containing transcription factor ABI3 [Source:UniProtKB/Swiss-Prot;Acc:Q01593]
AT3G24770	CLE41	48-72HAI	up	additive	CLAVATA3/ESR (CLE)-related protein 41 [Source:UniProtKB/Swiss-Prot;Acc:Q84W98]
AT3G24820		48-72HAI	down	T+	At3g24820 [Source:UniProtKB/TrEMBL;Acc:Q9LRX9]
AT3G25400		48-72HAI	down	T+	dCTP pyrophosphatase-like protein [Source:UniProtKB/TrEMBL;Acc:Q9LSW0]
AT3G25717	RTFL16	48-72HAI	down	T+	DVL6 [Source:UniProtKB/TrEMBL;Acc:Q6IM95]
AT3G25840		48-72HAI	down	additive	Protein kinase superfamily protein [Source:UniProtKB/TrEMBL;Acc:Q8RWN3]
AT3G25870		48-72HAI	down	additive	unknown protein; BEST Arabidopsis thaliana protein match is: unknown protein (TAIR:AT1G13360.1); Ha. [Source:TAIR;Acc:AT3G25870]
AT3G26980	MUB4	48-72HAI	down	T+	Membrane-anchored ubiquitin-fold protein [Source:UniProtKB/TrEMBL;Acc:A0A178VGS7]
AT3G27210	Y-2	48-72HAI	down	T+R+	Uncharacterized protein At3g27210 [Source:UniProtKB/Swiss-Prot;Acc:Q9LK32]
AT3G27520		48-72HAI	up	additive	Cryptic loci regulator [Source:UniProtKB/TrEMBL;Acc:Q8LF87]
AT3G28210	SAP12	48-72HAI	down	T+	Zinc finger AN1 domain-containing stress-associated protein 12 [Source:UniProtKB/Swiss-Prot;Acc:Q67YE6]
AT3G29760		48-72HAI	down	T+	Haloacid dehalogenase-like hydrolase (HAD) superfamily protein [Source:UniProtKB/TrEMBL;Acc:Q9LRQ0]
AT3G30300	OFUT27	48-72HAI	down	additive	O-fucosyltransferase 27 [Source:UniProtKB/Swiss-Prot;Acc:Q8GZ81]
AT3G44190		48-72HAI	down	T+	At3g44190 [Source:UniProtKB/TrEMBL;Acc:Q9LXP4]
AT3G44280		48-72HAI	down	additive	Peptidyl-prolyl cis-trans isomerase G [Source:UniProtKB/TrEMBL;Acc:Q9LXM0]
AT3G44970		48-72HAI	down	T+R+	Cytochrome P450 superfamily protein [Source:UniProtKB/TrEMBL;Acc:F4J4C0]
AT3G45030	RPS20C	48-72HAI	up	T-R-	40S ribosomal protein S20-1 [Source:UniProtKB/Swiss-Prot;Acc:P49200]
AT3G45160		48-72HAI	down	T+R+	At3g45160 [Source:UniProtKB/TrEMBL;Acc:Q9M1U3]
AT3G45970	EXLA1	48-72HAI	down	T+R+	Expansin-like A1 [Source:UniProtKB/Swiss-Prot;Acc:Q9LZT4]
AT3G46090	ZAT7	48-72HAI	down	T+R+	ZAT7 [Source:UniProtKB/TrEMBL;Acc:A0A178VI57]
AT3G46870		48-72HAI	up	T-	Pentatricopeptide repeat (PPR) superfamily protein [Source:UniProtKB/TrEMBL;Acc:A0A1I9LSM9]
AT3G47370	RPS20B	48-72HAI	up	T-R-	40S ribosomal protein S20-2 [Source:UniProtKB/Swiss-Prot;Acc:Q9STY6]
AT3G47640	BHLH47	48-72HAI	down	T+R+	Transcription factor bHLH47 [Source:UniProtKB/Swiss-Prot;Acc:Q9SN74]
AT3G48425	APE1L	48-72HAI	up	T-	DNA-(apurinic or apyrimidinic site) lyase [Source:UniProtKB/TrEMBL;Acc:A0A178VA84]
AT3G49140		48-72HAI	down	additive	Uncharacterized protein At3g49140 [Source:UniProtKB/Swiss-Prot;Acc:Q0WMN5]
AT3G49160	PKP4	48-72HAI	down	T+R+	Plastidial pyruvate kinase 4, chloroplastic [Source:UniProtKB/Swiss-Prot;Acc:Q9M3B6]
AT3G49530	NAC062	48-72HAI	down	T+R+	NAC domain-containing protein 62 [Source:UniProtKB/Swiss-Prot;Acc:Q9SCK6]
AT3G49550		48-72HAI	down	additive	At3g49550 [Source:UniProtKB/TrEMBL;Acc:Q9SCK4]
AT3G49720	CGR2	48-72HAI	down	T+	Probable pectin methylesterase CGR2 [Source:UniProtKB/Swiss-Prot;Acc:Q9M2Y6]
AT3G50360	CML20	48-72HAI	down	T+	Probable calcium-binding protein CML20 [Source:UniProtKB/Swiss-Prot;Acc:O82659]
AT3G50550		48-72HAI	down	additive	At3g50550 [Source:UniProtKB/TrEMBL;Acc:Q8L8Y4]
AT3G50630	KRP2	48-72HAI	down	additive	Cyclin-dependent kinase inhibitor 2 [Source:UniProtKB/Swiss-Prot;Acc:Q9SCR2]
AT3G50980	XERO1	48-72HAI	up	T-	Dehydrin Xero 1 [Source:UniProtKB/Swiss-Prot;Acc:P25863]
AT3G51920	CML9	48-72HAI	down	T+R+	Calmodulin-like protein 9 [Source:UniProtKB/Swiss-Prot;Acc:Q9S744]
AT3G52580	RPS14C	48-72HAI	up	T-R-	40S ribosomal protein S14-3 [Source:UniProtKB/Swiss-Prot;Acc:P42036]
AT3G52740	BIC1	48-72HAI	up	T-	Protein BIC1 [Source:UniProtKB/Swiss-Prot;Acc:Q9LXJ1]
AT3G52900		48-72HAI	down	T+	RAB6-interacting golgin (DUF662) [Source:UniProtKB/TrEMBL;Acc:Q9LFA1]
AT3G53460	CP29	48-72HAI	up	T-R-	Chloroplast RNA-binding protein 29 [Source:UniProtKB/TrEMBL;Acc:F4JAF3]
AT3G53870	RPS3B	48-72HAI	up	T-R-	40S ribosomal protein S3-2 [Source:UniProtKB/Swiss-Prot;Acc:Q9M339]
AT3G54000		48-72HAI	down	T+R+	TIP41-like protein [Source:UniProtKB/TrEMBL;Acc:Q84JE0]
AT3G54580		48-72HAI	up	T-R-	Proline-rich extensin-like family protein [Source:UniProtKB/TrEMBL;Acc:F4JCZ1]
AT3G54590	EXT2	48-72HAI	up	T-R-	Extensin-2 [Source:UniProtKB/Swiss-Prot;Acc:Q9M1G9]
AT3G55430		48-72HAI	down	T+R+	Beta-1, 3-glucanase-like protein [Source:UniProtKB/TrEMBL;Acc:Q9M2T6]
AT3G55880	SUE4	48-72HAI	down	T+	Alpha/beta hydrolase related protein [Source:UniProtKB/TrEMBL;Acc:Q8L7D8]
AT3G56330		48-72HAI	up	T-R-	tRNA (guanine(26)-N(2))-dimethyltransferase [Source:UniProtKB/TrEMBL;Acc:Q9LYL0]
AT3G56340	RPS26C	48-72HAI	up	T-R-	40S ribosomal protein S26 [Source:UniProtKB/TrEMBL;Acc:A0A178VFW7]
AT3G57330	ACA11	48-72HAI	down	T+	Putative calcium-transporting ATPase 11, plasma membrane-type [Source:UniProtKB/Swiss-Prot;Acc:Q9M2L4]
AT3G57530	CPK32	48-72HAI	down	T+R+	Calcium-dependent protein kinase 32 [Source:UniProtKB/Swiss-Prot;Acc:Q6NLQ6]
AT3G57880		48-72HAI	down	T+	Anthranilate phosphoribosyltransferase-like protein [Source:UniProtKB/TrEMBL;Acc:Q9M2R0]
AT3G57930		48-72HAI	down	T+	Rho GTPase-activating gacO-like protein [Source:UniProtKB/TrEMBL;Acc:Q9M2Q5]
AT3G59080		48-72HAI	down	T+	AT3g59080/F17J16_130 [Source:UniProtKB/TrEMBL;Acc:Q9LYS8]
AT3G59280	PAM16L2	48-72HAI	down	additive	Mitochondrial import inner membrane translocase subunit PAM16 like 2 [Source:UniProtKB/Swiss-Prot;Acc:Q93VV9]
AT3G59710		48-72HAI	down	additive	NAD(P)-binding Rossmann-fold superfamily protein [Source:UniProtKB/TrEMBL;Acc:A0A1I9LQ55]
AT3G59800		48-72HAI	down	additive	At3g59800 [Source:UniProtKB/TrEMBL;Acc:Q9M1Z4]
AT3G60140	BGLU30	48-72HAI	down	T+R+	Beta-glucosidase 30 [Source:UniProtKB/Swiss-Prot;Acc:Q9M1C9]
AT3G60690		48-72HAI	up	R+	AT3g60690/T4C21_100 [Source:UniProtKB/TrEMBL;Acc:Q9LZZ4]
AT3G61890	ATHB-12	48-72HAI	down	T+R+	HB-12 [Source:UniProtKB/TrEMBL;Acc:A0A178VND2]
AT3G62140		48-72HAI	down	additive	NEFA-interacting nuclear protein [Source:UniProtKB/TrEMBL;Acc:Q5XV94]
AT3G62250	RPS27AC	48-72HAI	up	T-R-	Ubiquitin-40S ribosomal protein S27a-3 [Source:UniProtKB/Swiss-Prot;Acc:P59233]
AT3G62260		48-72HAI	down	T+R+	Probable protein phosphatase 2C 49 [Source:UniProtKB/Swiss-Prot;Acc:Q3EAF9]
AT3G62680	PRP3	48-72HAI	up	T-R-	Proline-rich protein 3 [Source:UniProtKB/Swiss-Prot;Acc:Q9LZJ7]
AT3G62720	XXT1	48-72HAI	down	T+R+	XXT1 [Source:UniProtKB/TrEMBL;Acc:A0A178VEJ0]
AT3G62810		48-72HAI	up	T-	At3g62810 [Source:UniProtKB/TrEMBL;Acc:Q9LZI4]
AT3G62870	RPL7AB	48-72HAI	up	T-R-	60S ribosomal protein L7a-2 [Source:UniProtKB/Swiss-Prot;Acc:Q9LZH9]
AT3G62970		48-72HAI	down	additive	Zinc finger (C3HC4-type RING finger) family protein [Source:UniProtKB/TrEMBL;Acc:F4IZL5]
AT4G00100	RPS13B	48-72HAI	up	T-R-	40S ribosomal protein S13-2 [Source:UniProtKB/Swiss-Prot;Acc:P59224]
AT4G00680	ADF8	48-72HAI	down	T-R-	actin depolymerizing factor 8 [Source:TAIR;Acc:AT4G00680]
AT4G01250	WRKY22	48-72HAI	down	T+R+	WRKY transcription factor 22 [Source:UniProtKB/Swiss-Prot;Acc:O04609]
AT4G01390		48-72HAI	down	T+R+	TRAF-like family protein [Source:UniProtKB/TrEMBL;Acc:F4JI18]
AT4G01460	BHLH57	48-72HAI	down	T+	Transcription factor bHLH57 [Source:UniProtKB/Swiss-Prot;Acc:Q9M128]
AT4G01950	ATGPAT3	48-72HAI	down	T+R+	glycerol-3-phosphate acyltransferase 3 [Source:TAIR;Acc:AT4G01950]
AT4G02200		48-72HAI	down	T+	Drought-responsive family protein [Source:UniProtKB/TrEMBL;Acc:F4JH94]
AT4G02330	PME41	48-72HAI	down	T+	Probable pectinesterase/pectinesterase inhibitor 41 [Source:UniProtKB/Swiss-Prot;Acc:Q8RXK7]
AT4G05010		48-72HAI	down	T+	F-box protein At4g05010 [Source:UniProtKB/Swiss-Prot;Acc:Q9S9T6]
AT4G05450	MFDX1	48-72HAI	down	additive	Adrenodoxin-like protein 1, mitochondrial [Source:UniProtKB/Swiss-Prot;Acc:Q9M0V0]
AT4G08280		48-72HAI	up	additive	Glutaredoxin-like protein [Source:UniProtKB/TrEMBL;Acc:Q9SUF2]
AT4G08555		48-72HAI	down	T+R+	At4g08555 [Source:UniProtKB/TrEMBL;Acc:Q8GWL6]
AT4G09570	CPK4	48-72HAI	down	additive	Calcium-dependent protein kinase 4 [Source:UniProtKB/Swiss-Prot;Acc:Q38869]
AT4G09890		48-72HAI	down	T+R+	At4g09890 [Source:UniProtKB/TrEMBL;Acc:Q9T0E8]
AT4G10970		48-72HAI	down	additive	unknown protein; BEST Arabidopsis thaliana protein match is: unknown protein (TAIR:AT4G23910.2); Ha. [Source:TAIR;Acc:AT4G10970]
AT4G12600		48-72HAI	up	T-	Ribosomal protein L7Ae/L30e/S12e/Gadd45 family protein [Source:UniProtKB/TrEMBL;Acc:F4JRD3]
AT4G12790		48-72HAI	down	T+	AT4G12790 protein [Source:UniProtKB/TrEMBL;Acc:Q8W4C1]
AT4G13040		48-72HAI	down	T+	Integrase-type DNA-binding superfamily protein [Source:UniProtKB/TrEMBL;Acc:F4JS76]
AT4G13390		48-72HAI	up	T-R-	Extensin-like protein [Source:UniProtKB/TrEMBL;Acc:Q9T0L0]
AT4G14746		48-72HAI	down	T+	CONTAINS InterPro DOMAIN/s: EGF-like (InterPro:IPR006210); Ha. [Source:TAIR;Acc:AT4G14746]
AT4G16160	OEP162	48-72HAI	up	T-	ATOEP16-S [Source:UniProtKB/TrEMBL;Acc:A0A178V0T8]
AT4G16990	RLM3	48-72HAI	down	T+R+	disease resistance protein (TIR-NBS class), putative [Source:TAIR;Acc:AT4G16990]
AT4G17090	BAM3	48-72HAI	down	T+R+	Beta-amylase 3, chloroplastic [Source:UniProtKB/Swiss-Prot;Acc:O23553]
AT4G17390	RPL15B	48-72HAI	up	T-R-	60S ribosomal protein L15-2 [Source:UniProtKB/Swiss-Prot;Acc:Q8VYF1]
AT4G17470		48-72HAI	down	T+	Alpha/beta-Hydrolases superfamily protein [Source:UniProtKB/TrEMBL;Acc:Q501G7]
AT4G18070		48-72HAI	down	T+	AT4G18070 protein [Source:UniProtKB/TrEMBL;Acc:Q8VZS7]
AT4G18140	SSP4b	48-72HAI	down	T+	SCP1-like small phosphatase 4b [Source:UniProtKB/TrEMBL;Acc:F4JQR6]
AT4G18205	PUP22	48-72HAI	down	T+R+	Probable purine permease 22 [Source:UniProtKB/Swiss-Prot;Acc:Q8RY74]
AT4G18220	PUP21	48-72HAI	down	T+R+	Purine permease 21 [Source:UniProtKB/Swiss-Prot;Acc:O49726]
AT4G18280		48-72HAI	down	T+R+	Glycine-rich cell wall protein-like protein [Source:UniProtKB/TrEMBL;Acc:F4JQT4]
AT4G18950		48-72HAI	down	T+	AT4g18950/F13C5_120 [Source:UniProtKB/TrEMBL;Acc:Q93Z30]
AT4G19230	CYP707A1	48-72HAI	down	additive	Cytochrome P450, family 707, subfamily A, polypeptide 1 [Source:UniProtKB/TrEMBL;Acc:A8MRX5]
AT4G20830		48-72HAI	down	T+	Berberine bridge enzyme-like 19 [Source:UniProtKB/Swiss-Prot;Acc:Q9SVG4]
AT4G21020		48-72HAI	up	additive	Late embryogenesis abundant protein (LEA) family protein [Source:UniProtKB/TrEMBL;Acc:Q9SUB2]
AT4G21320	HSA32	48-72HAI	down	T+	HSA32 [Source:UniProtKB/TrEMBL;Acc:A0A178UV51]
AT4G21910		48-72HAI	down	additive	MATE efflux family protein [Source:TAIR;Acc:AT4G21910]
AT4G22590	TPPG	48-72HAI	down	T+	Trehalose 6-phosphate phosphatase [Source:UniProtKB/TrEMBL;Acc:A0A178UWC3]
AT4G22750	PAT13	48-72HAI	up	R+	Probable protein S-acyltransferase 13 [Source:UniProtKB/Swiss-Prot;Acc:Q94C49]
AT4G22780	ACR7	48-72HAI	down	T+R+	ACT domain-containing protein ACR7 [Source:UniProtKB/Swiss-Prot;Acc:Q8LJW1]
AT4G23060	IQD22	48-72HAI	down	T+	Calmodulin binding protein IQD22 [Source:UniProtKB/TrEMBL;Acc:Q2NNE0]
AT4G23180	CRK10	48-72HAI	down	T+R+	Cysteine-rich receptor-like protein kinase 10 [Source:UniProtKB/Swiss-Prot;Acc:Q8GYA4]
AT4G23270	CRK19	48-72HAI	down	T+	cysteine-rich RLK (RECEPTOR-like protein kinase) 19 [Source:TAIR;Acc:AT4G23270]
AT4G23570	SGT1A	48-72HAI	down	T+	phosphatase-related [Source:TAIR;Acc:AT4G23570]
AT4G23590		48-72HAI	up	T-	Probable aminotransferase TAT4 [Source:UniProtKB/Swiss-Prot;Acc:Q8VYP2]
AT4G23760		48-72HAI	up	T-	Cox19-like CHCH family protein [Source:UniProtKB/TrEMBL;Acc:F4JPC0]
AT4G23880		48-72HAI	down	T+R+	At4g23880 [Source:UniProtKB/TrEMBL;Acc:Q9T0A3]
AT4G24120	YSL1	48-72HAI	down	T+R+	YSL1 [Source:UniProtKB/TrEMBL;Acc:A0A178V2Q5]
AT4G24380		48-72HAI	down	T+R+	INVOLVED IN: 10-formyltetrahydrofolate biosynthetic process, folic acid and derivative biosynthetic process; EXPRESSED IN: 24 plant structures; EXPRESSED DURING: 15 growth stages; CONTAINS InterPro DOMAIN/s: Serine hydrolase (InterPro:IPR005645); BE /.../bidopsis thaliana protein match is: alpha/beta-Hydrolases superfamily protein (TAIR:AT5G65400.1); Ha. [Source:TAIR;Acc:AT4G24380]
AT4G25140	OLEO1	48-72HAI	up	additive	Oleosin [Source:UniProtKB/TrEMBL;Acc:A0A178V1V3]
AT4G25630	MED36A	48-72HAI	up	T-R-	Mediator of RNA polymerase II transcription subunit 36a [Source:UniProtKB/Swiss-Prot;Acc:Q94AH9]
AT4G26190		48-72HAI	down	additive	Haloacid dehalogenase-like hydrolase (HAD) superfamily protein [Source:UniProtKB/TrEMBL;Acc:F4JU71]
AT4G26530	FBA5	48-72HAI	down	T+R+	Fructose-bisphosphate aldolase [Source:UniProtKB/TrEMBL;Acc:A0A178V385]
AT4G26630		48-72HAI	down	additive	DEK domain-containing chromatin associated protein [Source:UniProtKB/TrEMBL;Acc:Q9SUA1]
AT4G26690	GDPDL3	48-72HAI	down	additive	Glycerophosphodiester phosphodiesterase GDPDL3 [Source:UniProtKB/Swiss-Prot;Acc:Q9SZ11]
AT4G26810		48-72HAI	down	R-	At4g26810 [Source:UniProtKB/TrEMBL;Acc:Q9SZ21]
AT4G27080	ATPDIL5-4	48-72HAI	down	R-	PDI-like 5-4 [Source:UniProtKB/TrEMBL;Acc:F4JIR2]
AT4G27150	AT2S2	48-72HAI	up	additive	SESA2 [Source:UniProtKB/TrEMBL;Acc:A0A178V1B5]
AT4G27160	AT2S3	48-72HAI	up	T-	2S seed storage protein 3 [Source:UniProtKB/Swiss-Prot;Acc:P15459]
AT4G27450		48-72HAI	up	T-	AT4g27450/F27G19_50 [Source:UniProtKB/TrEMBL;Acc:Q93V62]
AT4G27520	ENODL2	48-72HAI	down	T+R+	Early nodulin-like protein 2 [Source:UniProtKB/Swiss-Prot;Acc:Q9T076]
AT4G27720		48-72HAI	down	T+	AT4g27720/T29A15_210 [Source:UniProtKB/TrEMBL;Acc:Q9C5R0]
AT4G27740		48-72HAI	down	T+	Protein yippee-like [Source:UniProtKB/TrEMBL;Acc:A0A178UUJ4]
AT4G27940	MTM1	48-72HAI	down	T+	Mitochondrial carrier protein MTM1 [Source:UniProtKB/Swiss-Prot;Acc:Q944H5]
AT4G28085		48-72HAI	down	T+	Transmembrane protein [Source:UniProtKB/TrEMBL;Acc:Q94AQ4]
AT4G28590	MRL7	48-72HAI	up	T-R-	FUNCTIONS IN: molecular_function unknown; INVOLVED IN: biological_process unknown; LOCATED IN: chloroplast; EXPRESSED IN: 21 plant structures; EXPRESSED DURING: 10 growth stages; BEST Arabidopsis thaliana protein match is: Thioredoxin superfamily pr /.../(TAIR:AT2G31840.1); Ha. [Source:TAIR;Acc:AT4G28590]
AT4G29900	ACA10	48-72HAI	down	T+	Calcium-transporting ATPase 10, plasma membrane-type [Source:UniProtKB/Swiss-Prot;Acc:Q9SZR1]
AT4G30280	XTH18	48-72HAI	down	T+	Probable xyloglucan endotransglucosylase/hydrolase protein 18 [Source:UniProtKB/Swiss-Prot;Acc:Q9M0D2]
AT4G30390		48-72HAI	down	T+R+	At4g30390 [Source:UniProtKB/TrEMBL;Acc:Q9M0C1]
AT4G30630		48-72HAI	down	T+R+	At4g30630 [Source:UniProtKB/TrEMBL;Acc:Q9M097]
AT4G31330		48-72HAI	up	T-	Uncharacterized protein At4g31330 [Source:UniProtKB/TrEMBL;Acc:Q9C5C1]
AT4G31800	WRKY18	48-72HAI	down	T+R+	WRKY like transcription factor [Source:UniProtKB/TrEMBL;Acc:Q0WTZ3]
AT4G32915	GATC	48-72HAI	up	T-	Glutamyl-tRNA(Gln) amidotransferase subunit C, chloroplastic/mitochondrial [Source:UniProtKB/Swiss-Prot;Acc:F4JV80]
AT4G33000	CBL10	48-72HAI	down	T+	Calcineurin B-like 10 [Source:UniProtKB/TrEMBL;Acc:M5BEI3]
AT4G33050	EDA39	48-72HAI	down	T+R+	calmodulin-binding family protein [Source:TAIR;Acc:AT4G33050]
AT4G33740		48-72HAI	down	T+R+	Myb-like protein X [Source:UniProtKB/TrEMBL;Acc:Q67YL8]
AT4G33920		48-72HAI	down	T+R+	Probable protein phosphatase 2C 63 [Source:UniProtKB/Swiss-Prot;Acc:O81760]
AT4G33960		48-72HAI	up	additive	At4g33960 [Source:UniProtKB/TrEMBL;Acc:O81764]
AT4G33985		48-72HAI	down	T+	Membrane insertase, putative (DUF1685) [Source:UniProtKB/TrEMBL;Acc:Q0WS40]
AT4G34412		48-72HAI	down	additive	At4g34412 [Source:UniProtKB/TrEMBL;Acc:Q6NMZ4]
AT4G34480		48-72HAI	down	T+R+	Glucan endo-1,3-beta-glucosidase 7 [Source:UniProtKB/Swiss-Prot;Acc:Q9M069]
AT4G35720		48-72HAI	up	additive	DUF241 domain protein, putative (DUF241) [Source:UniProtKB/TrEMBL;Acc:O81803]
AT4G35985	P85	48-72HAI	down	T+R+	Senescence/dehydration-associated protein At4g35985, chloroplastic [Source:UniProtKB/Swiss-Prot;Acc:F4JNX2]
AT4G35987		48-72HAI	down	additive	S-adenosyl-L-methionine-dependent methyltransferases superfamily protein [Source:UniProtKB/TrEMBL;Acc:F4JNX3]
AT4G36640		48-72HAI	down	T+	At4g36640 [Source:UniProtKB/TrEMBL;Acc:O23217]
AT4G36720	HVA22K	48-72HAI	down	T+	HVA22-like protein k [Source:UniProtKB/Swiss-Prot;Acc:Q6NLY8]
AT4G36980		48-72HAI	down	T+	FUNCTIONS IN: molecular_function unknown; INVOLVED IN: biological_process unknown; EXPRESSED IN: 23 plant structures; EXPRESSED DURING: 13 growth stages; CONTAINS InterPro DOMAIN/s: Splicing factor, suppressor of white apricot (InterPro:IPR019147). [Source:TAIR;Acc:AT4G36980]
AT4G37120	SMP2	48-72HAI	down	T+	SMP2 [Source:UniProtKB/TrEMBL;Acc:A0A178UW38]
AT4G37280	MRG1	48-72HAI	down	additive	Protein MRG1 [Source:UniProtKB/Swiss-Prot;Acc:Q94C32]
AT4G37640	ACA2	48-72HAI	down	additive	ACA2 [Source:UniProtKB/TrEMBL;Acc:A0A384LFJ2]
AT4G37925	NDHM	48-72HAI	down	T+R+	NAD(P)H-quinone oxidoreductase subunit M, chloroplastic [Source:UniProtKB/Swiss-Prot;Acc:Q2V2S7]
AT4G37980	CAD7	48-72HAI	down	T+R+	ELI3-1 [Source:UniProtKB/TrEMBL;Acc:A0A178V3X8]
AT4G38080		48-72HAI	down	T+R+	At4g38080 [Source:UniProtKB/TrEMBL;Acc:Q9SZK8]
AT4G38400	EXLA2	48-72HAI	down	T+	Expansin-like A2 [Source:UniProtKB/Swiss-Prot;Acc:Q9SVE5]
AT4G38840		48-72HAI	up	additive	At4g38840 [Source:UniProtKB/TrEMBL;Acc:Q9T0J2]
AT4G38860		48-72HAI	up	R+	At4g38860 [Source:UniProtKB/TrEMBL;Acc:Q9T0J3]
AT4G39200	RPS25E	48-72HAI	up	T-R-	40S ribosomal protein S25-4 [Source:UniProtKB/Swiss-Prot;Acc:Q9T029]
AT4G39890	RABH1C	48-72HAI	down	T+	RABH1c [Source:UniProtKB/TrEMBL;Acc:A0A178V1R4]
AT5G01040	LAC8	48-72HAI	down	additive	Laccase-8 [Source:UniProtKB/Swiss-Prot;Acc:Q9LFD2]
AT5G01300		48-72HAI	up	R+	PEBP (Phosphatidylethanolamine-binding protein) family protein [Source:UniProtKB/TrEMBL;Acc:Q9M042]
AT5G01740		48-72HAI	down	T+R+	AT5g01740/T20L15_10 [Source:UniProtKB/TrEMBL;Acc:Q9LZX2]
AT5G02940		48-72HAI	down	T+	Protein of unknown function (DUF1012) [Source:TAIR;Acc:AT5G02940]
AT5G03210		48-72HAI	down	T+R+	Arabidopsis thaliana genomic DNA, chromosome 5, P1 clone:MOK16 [Source:UniProtKB/TrEMBL;Acc:Q9FYM8]
AT5G03330		48-72HAI	down	T+	At5g03330 [Source:UniProtKB/TrEMBL;Acc:Q9LZF7]
AT5G03860	MLS	48-72HAI	up	T-R-	Malate synthase [Source:UniProtKB/Swiss-Prot;Acc:Q9LZC3]
AT5G04020	PICBP	48-72HAI	down	T+	calmodulin binding [Source:TAIR;Acc:AT5G04020]
AT5G04470	SIM	48-72HAI	up	T-	Cyclin-dependent protein kinase inhibitor SIM [Source:UniProtKB/Swiss-Prot;Acc:Q9LZ78]
AT5G04800	RPS17D	48-72HAI	up	T-R-	40S ribosomal protein S17-4 [Source:UniProtKB/Swiss-Prot;Acc:Q9LZ17]
AT5G04810	PPR4	48-72HAI	down	additive	Pentatricopeptide repeat-containing protein At5g04810, chloroplastic [Source:UniProtKB/Swiss-Prot;Acc:Q0WMY5]
AT5G05140	MED26B	48-72HAI	down	T+	Probable mediator of RNA polymerase II transcription subunit 26b [Source:UniProtKB/Swiss-Prot;Acc:Q9FHK9]
AT5G05180		48-72HAI	down	T+	Gb [Source:UniProtKB/TrEMBL;Acc:Q9FHK5]
AT5G05410	DREB2A	48-72HAI	down	T+R+	Dehydration-responsive element-binding protein 2A [Source:UniProtKB/Swiss-Prot;Acc:O82132]
AT5G06300	LOG7	48-72HAI	down	T+	Cytokinin riboside 5'-monophosphate phosphoribohydrolase LOG7 [Source:UniProtKB/Swiss-Prot;Acc:Q8GW29]
AT5G06340	NUDT27	48-72HAI	up	additive	Nudix hydrolase 27, chloroplastic [Source:UniProtKB/Swiss-Prot;Acc:Q9FNH4]
AT5G06440		48-72HAI	down	T+	BEST Arabidopsis thaliana protein match is: Polyketide cyclase/dehydrase and lipid transport superfamily protein (TAIR:AT3G11720.3); Ha. [Source:TAIR;Acc:AT5G06440]
AT5G06630		48-72HAI	up	T-R-	Proline-rich extensin-like family protein [Source:UniProtKB/TrEMBL;Acc:F4K3X4]
AT5G06640		48-72HAI	up	T-R-	Proline-rich extensin-like family protein [Source:UniProtKB/TrEMBL;Acc:Q9FG06]
AT5G06760	LEA46	48-72HAI	up	additive	LEA4-5 [Source:UniProtKB/TrEMBL;Acc:A0A178UIZ0]
AT5G07330		48-72HAI	up	R+	At5g07330 [Source:UniProtKB/TrEMBL;Acc:Q9LY27]
AT5G07590		48-72HAI	up	T-	At5g07590 [Source:UniProtKB/TrEMBL;Acc:Q5PP39]
AT5G08150	SOB5	48-72HAI	down	T+R+	SOB5 [Source:UniProtKB/TrEMBL;Acc:A0A178UHR3]
AT5G08500		48-72HAI	down	T+	Cleft lip and palate associated transmembrane protein-like [Source:UniProtKB/TrEMBL;Acc:Q9FNN8]
AT5G09250	KIWI	48-72HAI	down	T+	ssDNA-binding transcriptional regulator [Source:TAIR;Acc:AT5G09250]
AT5G09260	VPS20.2	48-72HAI	down	T+	Vacuolar protein sorting-associated protein 20 homolog 2 [Source:UniProtKB/Swiss-Prot;Acc:Q9FY89]
AT5G09480		48-72HAI	down	T+R+	At5g09480 [Source:UniProtKB/TrEMBL;Acc:Q9FY67]
AT5G09880		48-72HAI	down	additive	Splicing factor, CC1-like protein [Source:UniProtKB/TrEMBL;Acc:Q93Y25]
AT5G10100	TPPI	48-72HAI	down	T+R+	Trehalose 6-phosphate phosphatase [Source:UniProtKB/TrEMBL;Acc:A0A178UDH6]
AT5G10430	AGP4	48-72HAI	up	additive	ATAGP4 [Source:UniProtKB/TrEMBL;Acc:A0A178UE88]
AT5G11650		48-72HAI	down	T+	Alpha/beta-Hydrolases superfamily protein [Source:UniProtKB/TrEMBL;Acc:Q9LYG5]
AT5G12110		48-72HAI	down	T+	At5g12110 [Source:UniProtKB/TrEMBL;Acc:Q29PY2]
AT5G12230	MED19A	48-72HAI	down	T+	Mediator of RNA polymerase II transcription subunit 19a [Source:UniProtKB/Swiss-Prot;Acc:Q9FMP0]
AT5G13080	WRKY75	48-72HAI	down	T+	WRKY75 [Source:UniProtKB/TrEMBL;Acc:A0A178UJF4]
AT5G13190		48-72HAI	down	T+R+	CONTAINS InterPro DOMAIN/s: LPS-induced tumor necrosis factor alpha factor (InterPro:IPR006629); Ha. [Source:TAIR;Acc:AT5G13190]
AT5G13220	JAZ10	48-72HAI	down	additive	jasmonate-zim-domain protein 10 [Source:TAIR;Acc:AT5G13220]
AT5G13580	ABCG6	48-72HAI	down	T+R+	ABC transporter G family member 6 [Source:UniProtKB/Swiss-Prot;Acc:Q9FNB5]
AT5G15190		48-72HAI	down	T+	At5g15190 [Source:UniProtKB/TrEMBL;Acc:Q8GW49]
AT5G15520	RPS19B	48-72HAI	up	T-	40S ribosomal protein S19-2 [Source:UniProtKB/Swiss-Prot;Acc:Q9LF30]
AT5G16910	CSLD2	48-72HAI	down	additive	CSLD2 [Source:UniProtKB/TrEMBL;Acc:A0A178UAL6]
AT5G16980		48-72HAI	down	additive	Zinc-binding dehydrogenase family protein [Source:UniProtKB/TrEMBL;Acc:F4KFK3]
AT5G17000		48-72HAI	down	T+R+	AT5g16970/F2K13_120 [Source:UniProtKB/TrEMBL;Acc:Q93Z72]
AT5G17850	CCX2	48-72HAI	down	T+	Cation/calcium exchanger 2 [Source:UniProtKB/Swiss-Prot;Acc:Q9FKP2]
AT5G18400		48-72HAI	down	additive	Anamorsin homolog [Source:UniProtKB/Swiss-Prot;Acc:Q8L7Z3]
AT5G19151		48-72HAI	down	additive	unknown protein; FUNCTIONS IN: molecular_function unknown; INVOLVED IN: biological_process unknown; LOCATED IN: endomembrane system; Ha. [Source:TAIR;Acc:AT5G19151]
AT5G19230		48-72HAI	down	T+	Uncharacterized GPI-anchored protein At5g19230 [Source:UniProtKB/Swiss-Prot;Acc:Q8GUL8]
AT5G19240		48-72HAI	down	T+R+	Uncharacterized GPI-anchored protein At5g19240 [Source:UniProtKB/Swiss-Prot;Acc:Q84VZ5]
AT5G20180		48-72HAI	up	T-	Ribosomal protein [Source:UniProtKB/TrEMBL;Acc:Q8W464]
AT5G20230	BCB	48-72HAI	down	T+R+	SAG14 [Source:UniProtKB/TrEMBL;Acc:A0A178UM84]
AT5G20600		48-72HAI	up	T-	AT5g20600/F7C8_190 [Source:UniProtKB/TrEMBL;Acc:Q8RY12]
AT5G22440	RPL10AC	48-72HAI	up	T-R-	60S ribosomal protein L10a-3 [Source:UniProtKB/Swiss-Prot;Acc:P59231]
AT5G23310	FSD3	48-72HAI	up	T-R-	Superoxide dismutase [Fe] 3, chloroplastic [Source:UniProtKB/Swiss-Prot;Acc:Q9FMX0]
AT5G23740	RPS11C	48-72HAI	up	T-R-	RPS11-BETA [Source:UniProtKB/TrEMBL;Acc:A0A178UPD3]
AT5G24030	SLAH3	48-72HAI	down	T+	S-type anion channel SLAH3 [Source:UniProtKB/Swiss-Prot;Acc:Q9FLV9]
AT5G24313		48-72HAI	up	T-R-	At5g24313 [Source:UniProtKB/TrEMBL;Acc:Q8L8Z4]
AT5G24590	NAC091	48-72HAI	down	T+R+	NAC domain-containing protein 91 [Source:UniProtKB/Swiss-Prot;Acc:Q9LKG8]
AT5G24990		48-72HAI	up	T-R-	Enhanced disease resistance-like protein (DUF1336) [Source:UniProtKB/TrEMBL;Acc:Q94AK1]
AT5G25450	QCR7-2	48-72HAI	down	T+	Cytochrome b-c1 complex subunit 7 [Source:UniProtKB/TrEMBL;Acc:A0A178UDJ6]
AT5G26030	FC1	48-72HAI	down	T+	Ferrochelatase-1, chloroplastic/mitochondrial [Source:UniProtKB/Swiss-Prot;Acc:P42043]
AT5G27420	ATL31	48-72HAI	down	T+R+	E3 ubiquitin-protein ligase ATL31 [Source:UniProtKB/Swiss-Prot;Acc:Q8LGA5]
AT5G28630		48-72HAI	down	T+R+	Glycine-rich protein [Source:UniProtKB/TrEMBL;Acc:Q8VXY1]
AT5G30495		48-72HAI	down	R-	Fcf2 pre-rRNA processing protein [Source:UniProtKB/TrEMBL;Acc:F4KCY1]
AT5G35460		48-72HAI	down	additive	AT5g35460/MOK9_4 [Source:UniProtKB/TrEMBL;Acc:Q9FJB4]
AT5G35732		48-72HAI	up	additive	unknown protein; BEST Arabidopsis thaliana protein match is: unknown protein (TAIR:AT2G04795.1); Ha. [Source:TAIR;Acc:AT5G35732]
AT5G35735		48-72HAI	down	T+R+	Cytochrome b561 and DOMON domain-containing protein At5g35735 [Source:UniProtKB/Swiss-Prot;Acc:Q9FKH6]
AT5G36290		48-72HAI	down	additive	GDT1-like protein 3 [Source:UniProtKB/Swiss-Prot;Acc:Q93Y38]
AT5G37970		48-72HAI	down	T+R+	Probable S-adenosylmethionine-dependent methyltransferase At5g37970 [Source:UniProtKB/Swiss-Prot;Acc:Q9FKD0]
AT5G38110	ASF1B	48-72HAI	up	additive	Histone chaperone ASF1B [Source:UniProtKB/Swiss-Prot;Acc:Q9LS09]
AT5G38410		48-72HAI	up	R+	Ribulose bisphosphate carboxylase small chain [Source:UniProtKB/TrEMBL;Acc:B3H5S2]
AT5G38420	RBCS-2B	48-72HAI	up	additive	Ribulose bisphosphate carboxylase small chain 2B, chloroplastic [Source:UniProtKB/Swiss-Prot;Acc:P10797]
AT5G40450		48-72HAI	down	T+R+	unknown protein; FUNCTIONS IN: molecular_function unknown; INVOLVED IN: biological_process unknown; LOCATED IN: chloroplast, plasma membrane; EXPRESSED IN: 24 plant structures; EXPRESSED DURING: 13 growth stages; Ha. [Source:TAIR;Acc:AT5G40450]
AT5G42030	ABIL4	48-72HAI	down	T+	ABL interactor-like protein 4 [Source:TAIR;Acc:AT5G42030]
AT5G42060		48-72HAI	down	additive	Mediator-associated protein 3 [Source:UniProtKB/Swiss-Prot;Acc:Q9FHX8]
AT5G42330		48-72HAI	down	additive	At5g42330 [Source:UniProtKB/TrEMBL;Acc:Q6GKX1]
AT5G42380	CML37	48-72HAI	down	T+R+	Calcium-binding protein CML37 [Source:UniProtKB/Swiss-Prot;Acc:Q9FIH9]
AT5G42740	PGIC	48-72HAI	down	additive	Glucose-6-phosphate isomerase [Source:UniProtKB/TrEMBL;Acc:A0A178UPP5]
AT5G43700	IAA4	48-72HAI	down	additive	IAA4 [Source:UniProtKB/TrEMBL;Acc:A0A384LA06]
AT5G43900	MYA2	48-72HAI	down	additive	Myosin 2 [Source:UniProtKB/TrEMBL;Acc:F4K7C5]
AT5G44500		48-72HAI	up	T-	Small nuclear ribonucleoprotein-associated protein [Source:UniProtKB/TrEMBL;Acc:Q9FI15]
AT5G44550		48-72HAI	down	T+R+	CASP-like protein 1B1 [Source:UniProtKB/Swiss-Prot;Acc:Q9FI10]
AT5G44600		48-72HAI	down	R-	S-adenosyl-L-methionine-dependent methyltransferases superfamily protein [Source:UniProtKB/TrEMBL;Acc:F4KAB4]
AT5G45110	NPR3	48-72HAI	down	T+R+	NPR3 [Source:UniProtKB/TrEMBL;Acc:A0A178UGU4]
AT5G45280	PAE11	48-72HAI	down	T+	Pectin acetylesterase 11 [Source:UniProtKB/Swiss-Prot;Acc:Q9FH82]
AT5G45590		48-72HAI	up	T-	Ribosomal protein L35 [Source:UniProtKB/TrEMBL;Acc:Q8LAA7]
AT5G46295		48-72HAI	down	T+R+	Transmembrane protein [Source:UniProtKB/TrEMBL;Acc:Q3E8F8]
AT5G46410	SSP4	48-72HAI	down	T+	SCP1-like small phosphatase 4 [Source:UniProtKB/TrEMBL;Acc:F4KHG9]
AT5G47070	PBL19	48-72HAI	down	T+R+	Probable serine/threonine-protein kinase PBL19 [Source:UniProtKB/Swiss-Prot;Acc:Q9LTC0]
AT5G47120	BI-1	48-72HAI	down	T+	Bax inhibitor 1 [Source:UniProtKB/Swiss-Prot;Acc:Q9LD45]
AT5G47180	PVA21	48-72HAI	down	additive	Vesicle-associated protein 2-1 [Source:UniProtKB/Swiss-Prot;Acc:Q9LVU1]
AT5G47500	PME68	48-72HAI	down	additive	Probable pectinesterase 68 [Source:UniProtKB/Swiss-Prot;Acc:Q8LPF3]
AT5G47910	RBOHD	48-72HAI	down	T+R+	Respiratory burst oxidase homolog protein D [Source:UniProtKB/Swiss-Prot;Acc:Q9FIJ0]
AT5G47960	RABA4C	48-72HAI	down	additive	SMG1 [Source:UniProtKB/TrEMBL;Acc:A0A178UQI5]
AT5G48380	BIR1	48-72HAI	down	T+R+	Probably inactive leucine-rich repeat receptor-like protein kinase At5g48380 [Source:UniProtKB/Swiss-Prot;Acc:Q9ASS4]
AT5G48540	CRRSP55	48-72HAI	down	T+R+	Cysteine-rich repeat secretory protein 55 [Source:UniProtKB/Swiss-Prot;Acc:Q9LV60]
AT5G48720	XRI1	48-72HAI	down	additive	XRI1 [Source:UniProtKB/TrEMBL;Acc:A0A178UAQ4]
AT5G50430	UBC33	48-72HAI	down	T+	Probable ubiquitin-conjugating enzyme E2 33 [Source:UniProtKB/Swiss-Prot;Acc:Q9FK29]
AT5G52200	I-2	48-72HAI	down	T+	Protein phosphatase inhibitor 2 [Source:UniProtKB/Swiss-Prot;Acc:Q9LTK0]
AT5G52280		48-72HAI	down	T+	At5g52280 [Source:UniProtKB/TrEMBL;Acc:Q9FHD1]
AT5G52370		48-72HAI	up	T-	28S ribosomal S34 protein [Source:UniProtKB/TrEMBL;Acc:Q9FHC3]
AT5G53570		48-72HAI	down	T+	Ypt/Rab-GAP domain of gyp1p superfamily protein [Source:UniProtKB/TrEMBL;Acc:F4JX92]
AT5G53590		48-72HAI	down	T+	At5g53590 [Source:UniProtKB/TrEMBL;Acc:Q6NPG2]
AT5G53740		48-72HAI	down	R-	Putative uncharacterized protein [Source:UniProtKB/TrEMBL;Acc:Q9FI02]
AT5G53930		48-72HAI	down	T+	Transcriptional regulator ATRX-like protein [Source:UniProtKB/TrEMBL;Acc:Q9FN33]
AT5G54490	PBP1	48-72HAI	down	T+	PBP1 [Source:UniProtKB/TrEMBL;Acc:A0A178URF6]
AT5G54580	ORRM2	48-72HAI	up	T-	Organelle RRM domain-containing protein 2, mitochondrial [Source:UniProtKB/Swiss-Prot;Acc:Q9FIU6]
AT5G54740	SESA5	48-72HAI	up	R+	SESA5 [Source:UniProtKB/TrEMBL;Acc:A0A178UNV4]
AT5G54940		48-72HAI	down	T+R+	AT5g54940/MBG8_21 [Source:UniProtKB/TrEMBL;Acc:Q9FFT6]
AT5G55410		48-72HAI	up	T-	Bifunctional inhibitor/lipid-transfer protein/seed storage 2S albumin superfamily protein [Source:UniProtKB/TrEMBL;Acc:Q9FJ69]
AT5G56260		48-72HAI	up	T-R-	Ribonuclease E inhibitor RraA/Dimethylmenaquinone methyltransferase [Source:TAIR;Acc:AT5G56260]
AT5G57015	CKL12	48-72HAI	down	T+	Ckl12 [Source:UniProtKB/TrEMBL;Acc:A0A178UEU7]
AT5G57930	APO2	48-72HAI	up	additive	Emb1629 [Source:UniProtKB/TrEMBL;Acc:A0A178UP75]
AT5G58010	BHLH82	48-72HAI	down	T-R-	LRL3 [Source:UniProtKB/TrEMBL;Acc:A0A178UI77]
AT5G58200		48-72HAI	down	T+	Calcineurin-like metallo-phosphoesterase superfamily protein [Source:UniProtKB/TrEMBL;Acc:F4KDK1]
AT5G58420	RPS4D	48-72HAI	up	T-R-	40S ribosomal protein S4-3 [Source:UniProtKB/Swiss-Prot;Acc:Q8VYK6]
AT5G58720	PIPC	48-72HAI	down	T+	SMR domain-containing protein At5g58720 [Source:UniProtKB/Swiss-Prot;Acc:O65573]
AT5G60840		48-72HAI	down	additive	Uncharacterized protein At5g60840/mae1_90 [Source:UniProtKB/TrEMBL;Acc:Q8GXK2]
AT5G61450		48-72HAI	down	T+	P-loop containing nucleoside triphosphate hydrolases superfamily protein [Source:UniProtKB/TrEMBL;Acc:Q9FII8]
AT5G61830		48-72HAI	down	additive	At5g61830 [Source:UniProtKB/TrEMBL;Acc:Q501A2]
AT5G61880	PAM16L1	48-72HAI	down	additive	Mitochondrial import inner membrane translocase subunit PAM16 like 1 [Source:UniProtKB/Swiss-Prot;Acc:Q93W66]
AT5G62360		48-72HAI	down	T+R+	Plant invertase/pectin methylesterase inhibitor superfamily protein [Source:UniProtKB/TrEMBL;Acc:Q9LVA3]
AT5G62470	MYB96	48-72HAI	down	T+R+	Transcription factor MYB96 [Source:UniProtKB/Swiss-Prot;Acc:Q24JK1]
AT5G62950		48-72HAI	down	T+	At5g62950 [Source:UniProtKB/TrEMBL;Acc:Q7XJ61]
AT5G63135		48-72HAI	down	additive	At5g63135 [Source:UniProtKB/TrEMBL;Acc:Q8LC33]
AT5G63310	NDPK2	48-72HAI	up	T-R-	NDPK2 [Source:UniProtKB/TrEMBL;Acc:A0A384KNJ7]
AT5G63600	FLS5	48-72HAI	down	T+R+	Flavonol synthase 5 [Source:UniProtKB/TrEMBL;Acc:F4KAS3]
AT5G63790	ANAC102	48-72HAI	down	T+R+	NAC domain containing protein 102 [Source:TAIR;Acc:AT5G63790]
AT5G64080		48-72HAI	up	T-	Non-specific lipid-transfer protein-like protein At5g64080 [Source:UniProtKB/Swiss-Prot;Acc:Q8VYI9]
AT5G64130		48-72HAI	down	additive	AT5G64130 protein [Source:UniProtKB/TrEMBL;Acc:A8MS32]
AT5G64260	EXL2	48-72HAI	down	T+R+	Protein EXORDIUM-like 2 [Source:UniProtKB/Swiss-Prot;Acc:Q9FE06]
AT5G64650		48-72HAI	up	T-	At5g64650 [Source:UniProtKB/TrEMBL;Acc:Q1ECK2]
AT5G64770	RGF9	48-72HAI	down	T+R+	RGF9 [Source:UniProtKB/TrEMBL;Acc:A0A178UIJ2]
AT5G65120		48-72HAI	down	T+	At5g65120 [Source:UniProtKB/TrEMBL;Acc:B4F7Q0]
AT5G65470	OFUT39	48-72HAI	down	T+	O-fucosyltransferase 39 [Source:UniProtKB/Swiss-Prot;Acc:Q0WUZ5]
AT5G65880		48-72HAI	down	R-	At5g65880 [Source:UniProtKB/TrEMBL;Acc:Q9FHP2]
AT5G66140	PAD2	48-72HAI	up	T-	Proteasome subunit alpha type-7-B [Source:UniProtKB/Swiss-Prot;Acc:O24616]
AT5G66210	CPK28	48-72HAI	down	T+R+	Calcium-dependent protein kinase 28 [Source:UniProtKB/Swiss-Prot;Acc:Q9FKW4]
AT5G66400	RAB18	48-72HAI	up	additive	RAB18 [Source:UniProtKB/TrEMBL;Acc:A0A178UN24]
AT5G66490		48-72HAI	down	T+R+	Uncharacterized protein At5g66490/K1F13_15 [Source:UniProtKB/TrEMBL;Acc:Q9FJZ0]
AT5G66780		48-72HAI	up	additive	AT5g66780/MUD21_2 [Source:UniProtKB/TrEMBL;Acc:Q9FL02]
AT5G66900		48-72HAI	down	T+R+	Disease resistance protein (CC-NBS-LRR class) family [Source:TAIR;Acc:AT5G66900]
AT5G67510	RPL26B	48-72HAI	up	T-	60S ribosomal protein L26-2 [Source:UniProtKB/Swiss-Prot;Acc:Q9FJX2]
ATCG00050	RPS16	48-72HAI	down	T+	30S ribosomal protein S16, chloroplastic [Source:UniProtKB/Swiss-Prot;Acc:P56806]
ATCG00065	RPS12A	48-72HAI	down	T+	ribosomal protein S12A [Source:TAIR;Acc:ATCG00065]
ATCG00120	ATPA	48-72HAI	down	T+	ATP synthase subunit alpha, chloroplastic [Source:UniProtKB/TrEMBL;Acc:A0A1B1W4S8]
ATCG00160	RPS2	48-72HAI	down	T+	30S ribosomal protein S2, chloroplastic [Source:UniProtKB/Swiss-Prot;Acc:P56797]
ATCG00170	RPOC2	48-72HAI	down	T+	DNA-directed RNA polymerase subunit beta'' [Source:UniProtKB/Swiss-Prot;Acc:P56764]
ATCG00190	RPOB	48-72HAI	down	T+	DNA-directed RNA polymerase subunit beta [Source:UniProtKB/TrEMBL;Acc:A0A1B1W4T9]
ATCG00330	RPS14	48-72HAI	down	T+R-	30S ribosomal protein S14, chloroplastic [Source:UniProtKB/TrEMBL;Acc:A0A1B1W4T5]
ATCG00360	YCF3	48-72HAI	down	T+	Tetratricopeptide repeat (TPR)-like superfamily protein [Source:TAIR;Acc:ATCG00360]
ATCG00380	RPS4	48-72HAI	down	additive	30S ribosomal protein S4, chloroplastic [Source:UniProtKB/TrEMBL;Acc:A0A1B1W4U6]
ATCG00420	NDHJ	48-72HAI	down	T+R+	NAD(P)H-quinone oxidoreductase subunit J, chloroplastic [Source:UniProtKB/Swiss-Prot;Acc:P56754]
ATCG00430	NDHK	48-72HAI	down	T+R+	NAD(P)H-quinone oxidoreductase subunit K, chloroplastic [Source:UniProtKB/TrEMBL;Acc:A0A1B1W4U5]
ATCG00440	NDHC	48-72HAI	down	T+R+	NAD(P)H-quinone oxidoreductase subunit 3, chloroplastic [Source:UniProtKB/TrEMBL;Acc:A0A1B1W4V1]
ATCG00470	ATPE	48-72HAI	down	T+	ATP synthase epsilon chain, chloroplastic [Source:UniProtKB/Swiss-Prot;Acc:P09468]
ATCG00500	ACCD	48-72HAI	down	T+	Acetyl-coenzyme A carboxylase carboxyl transferase subunit beta, chloroplastic [Source:UniProtKB/TrEMBL;Acc:A0A1B1W4V3]
ATCG00520	YCF4	48-72HAI	down	T+	Photosystem I assembly protein Ycf4 [Source:UniProtKB/Swiss-Prot;Acc:P56788]
ATCG00600	PETG	48-72HAI	down	T+	Cytochrome b6-f complex subunit 5 [Source:UniProtKB/Swiss-Prot;Acc:P56775]
ATCG00640	RPL33	48-72HAI	down	T+	50S ribosomal protein L33, chloroplastic [Source:UniProtKB/Swiss-Prot;Acc:P56796]
ATCG00650	RPS18	48-72HAI	down	T+R-	30S ribosomal protein S18, chloroplastic [Source:UniProtKB/Swiss-Prot;Acc:P56807]
ATCG00660	RPL20	48-72HAI	down	T+	50S ribosomal protein L20, chloroplastic [Source:UniProtKB/Swiss-Prot;Acc:P56794]
ATCG00670	CLPP1	48-72HAI	down	additive	plastid-encoded CLP P [Source:TAIR;Acc:ATCG00670]
ATCG00750	RPS11	48-72HAI	down	T+	30S ribosomal protein S11, chloroplastic [Source:UniProtKB/TrEMBL;Acc:A0A1B1W4X8]
ATCG00760	RPL36	48-72HAI	down	T+	50S ribosomal protein L36, chloroplastic [Source:UniProtKB/TrEMBL;Acc:A0A1B1W4X9]
ATCG00770	RPS8	48-72HAI	down	T+R-	30S ribosomal protein S8, chloroplastic [Source:UniProtKB/Swiss-Prot;Acc:P56801]
ATCG00780	RPL14	48-72HAI	down	T+	50S ribosomal protein L14, chloroplastic [Source:UniProtKB/Swiss-Prot;Acc:P56792]
ATCG00790	RPL16	48-72HAI	down	T+	50S ribosomal protein L16, chloroplastic [Source:UniProtKB/Swiss-Prot;Acc:P56793]
ATCG00800	RPS3	48-72HAI	down	T+	30S ribosomal protein S3, chloroplastic [Source:UniProtKB/Swiss-Prot;Acc:P56798]
ATCG00810	RPL22	48-72HAI	down	T+	50S ribosomal protein L22, chloroplastic [Source:UniProtKB/Swiss-Prot;Acc:P56795]
ATCG00820	RPS19	48-72HAI	down	T+	ribosomal protein S19 [Source:TAIR;Acc:ATCG00820]
ATCG01010	NDHF	48-72HAI	down	T+	NAD(P)H-quinone oxidoreductase subunit 5, chloroplastic [Source:UniProtKB/Swiss-Prot;Acc:P56752]
ATCG01020	RPL32	48-72HAI	down	T+	50S ribosomal protein L32, chloroplastic [Source:UniProtKB/Swiss-Prot;Acc:P61847]
ATCG01040	CCSA	48-72HAI	down	T+	Cytochrome c biogenesis protein CcsA [Source:UniProtKB/Swiss-Prot;Acc:P56770]
ATCG01060	PSAC	48-72HAI	down	T+R+	Photosystem I iron-sulfur center [Source:UniProtKB/Swiss-Prot;Acc:P62090]
ATCG01070	NDHE	48-72HAI	down	T+	NAD(P)H-quinone oxidoreductase subunit 4L, chloroplastic [Source:UniProtKB/Swiss-Prot;Acc:P26289]
ATCG01090	NDHI	48-72HAI	down	T+R+	NAD(P)H-quinone oxidoreductase subunit I, chloroplastic [Source:UniProtKB/Swiss-Prot;Acc:P56755]
ATCG01110	NDHH	48-72HAI	down	T+	NAD(P)H-quinone oxidoreductase subunit H, chloroplastic [Source:UniProtKB/Swiss-Prot;Acc:P56753]
ATCG01120	RPS15	48-72HAI	down	T+R-	30S ribosomal protein S15, chloroplastic [Source:UniProtKB/Swiss-Prot;Acc:P56805]
ATCG01130	YCF1.2	48-72HAI	down	T+	Ycf1 protein [Source:TAIR;Acc:ATCG01130]
ATMG00090		48-72HAI	down	T+	Rps3 [Source:UniProtKB/TrEMBL;Acc:G1C2T6]
ATMG01120	NAD1B	48-72HAI	down	additive	NADH dehydrogenase 1B [Source:TAIR;Acc:ATMG01120]
ATMG01170	ATP6-2	48-72HAI	down	additive	ATP synthase subunit a [Source:UniProtKB/TrEMBL;Acc:G1C2S8]
AT1G01390		26-48HAI	down	T+R+	UDP-Glycosyltransferase superfamily protein [Source:TAIR;Acc:AT1G01390]
AT1G01790	KEA1	26-48HAI	down	T+R+	K(+) efflux antiporter 1, chloroplastic [Source:UniProtKB/Swiss-Prot;Acc:Q9ZTZ7]
AT1G01940	CYP18-1	26-48HAI	down	R-	Peptidyl-prolyl cis-trans isomerase CYP18-1 [Source:UniProtKB/Swiss-Prot;Acc:Q9LPC7]
AT1G02330	CSU2	26-48HAI	down	R-	CONTAINS InterPro DOMAIN/s: Hepatocellular carcinoma-associated antigen 59 (InterPro:IPR010756); Ha. [Source:TAIR;Acc:AT1G02330]
AT1G02770		26-48HAI	down	T-R-	UPF0725 protein At1g02770 [Source:UniProtKB/Swiss-Prot;Acc:Q9SRX1]
AT1G03130	PSAD2	26-48HAI	down	T+R+	Photosystem I reaction center subunit II-2, chloroplastic [Source:UniProtKB/Swiss-Prot;Acc:Q9SA56]
AT1G03470	NET3A	26-48HAI	down	additive	NET3A [Source:UniProtKB/TrEMBL;Acc:A0A178W5C1]
AT1G04240	SHY2	26-48HAI	down	T+R+	AUX/IAA transcriptional regulator family protein [Source:TAIR;Acc:AT1G04240]
AT1G04635	EMB1687	26-48HAI	down	T-R-	Probable ribonuclease P/MRP protein subunit POP5 [Source:UniProtKB/Swiss-Prot;Acc:Q6AWV1]
AT1G05010	ACO4	26-48HAI	down	T+R+	1-aminocyclopropane-1-carboxylate oxidase 4 [Source:UniProtKB/Swiss-Prot;Acc:Q06588]
AT1G05320		26-48HAI	down	T+R+	FUNCTIONS IN: molecular_function unknown; INVOLVED IN: biological_process unknown; LOCATED IN: cellular_component unknown; EXPRESSED IN: fruit, egg cell; CONTAINS InterPro DOMAIN/s: Prefoldin (InterPro:IPR009053); BEST Arabidopsis thaliana protein m /.../s: unknown protein (TAIR:AT2G32240.1); Ha. [Source:TAIR;Acc:AT1G05320]
AT1G05730		26-48HAI	down	T-R-	FAM136A-like protein (DUF842) [Source:UniProtKB/TrEMBL;Acc:Q5BQ23]
AT1G06080	ADS1	26-48HAI	up	T-R-	Delta-9 acyl-lipid desaturase 1 [Source:UniProtKB/Swiss-Prot;Acc:O65797]
AT1G07000	ATEXO70B2	26-48HAI	up	T+R+	Exocyst subunit Exo70 family protein [Source:UniProtKB/TrEMBL;Acc:A0A178WCB5]
AT1G07050		26-48HAI	down	T+R+	CCT motif family protein [Source:TAIR;Acc:AT1G07050]
AT1G07700		26-48HAI	down	T+R+	Thioredoxin superfamily protein [Source:TAIR;Acc:AT1G07700]
AT1G08090	NRT2.1	26-48HAI	down	T+R+	High-affinity nitrate transporter 2.1 [Source:UniProtKB/Swiss-Prot;Acc:O82811]
AT1G08180	SMR2	26-48HAI	down	additive	Cyclin-dependent protein kinase inhibitor SMR2 [Source:UniProtKB/Swiss-Prot;Acc:Q9SGE2]
AT1G08380	PSAO	26-48HAI	down	T+R+	PSAO [Source:UniProtKB/TrEMBL;Acc:A0A178W5Y5]
AT1G08560	KN	26-48HAI	down	T+R+	SYP111 [Source:UniProtKB/TrEMBL;Acc:A0A178WAC8]
AT1G08780	AIP3	26-48HAI	down	R-	Probable prefoldin subunit 4 [Source:UniProtKB/Swiss-Prot;Acc:Q9M4B5]
AT1G09130		26-48HAI	up	additive	ATP-dependent Clp protease proteolytic subunit [Source:UniProtKB/TrEMBL;Acc:F4HZE0]
AT1G09290		26-48HAI	down	R-	Uncharacterized protein At1g09290 (Fragment) [Source:UniProtKB/TrEMBL;Acc:Q7XBQ8]
AT1G09310		26-48HAI	down	T+R+	T31J12.3 protein [Source:UniProtKB/TrEMBL;Acc:Q9ZPZ4]
AT1G09330	ECH	26-48HAI	up	additive	Golgi apparatus membrane protein-like protein ECHIDNA [Source:UniProtKB/Swiss-Prot;Acc:Q8LEK2]
AT1G10140		26-48HAI	up	R+	At1g10140 [Source:UniProtKB/TrEMBL;Acc:Q9SY56]
AT1G11400	PYM	26-48HAI	down	additive	PYM [Source:UniProtKB/TrEMBL;Acc:A0A178W3L1]
AT1G11440		26-48HAI	down	T+	At1g11440 [Source:UniProtKB/TrEMBL;Acc:Q9LPZ0]
AT1G12040	LRX1	26-48HAI	down	T+R+	Leucine-rich repeat extensin-like protein 1 [Source:UniProtKB/Swiss-Prot;Acc:O65375]
AT1G12050	FAH	26-48HAI	up	T-	Fumarylacetoacetase [Source:UniProtKB/Swiss-Prot;Acc:Q8RW90]
AT1G12080		26-48HAI	down	T+R+	At1g12080 [Source:UniProtKB/TrEMBL;Acc:O65370]
AT1G12560	EXPA7	26-48HAI	down	T+R+	Expansin [Source:UniProtKB/TrEMBL;Acc:A0A178W749]
AT1G12900	GAPA-2	26-48HAI	down	T+R+	glyceraldehyde 3-phosphate dehydrogenase A subunit 2 [Source:TAIR;Acc:AT1G12900]
AT1G12950	DTX31	26-48HAI	up	T+R+	Protein DETOXIFICATION [Source:UniProtKB/TrEMBL;Acc:A0A178WCP4]
AT1G13260	RAV1	26-48HAI	down	T+R+	AP2/ERF and B3 domain-containing transcription factor RAV1 [Source:UniProtKB/Swiss-Prot;Acc:Q9ZWM9]
AT1G13420	SOT8	26-48HAI	down	T+R+	Cytosolic sulfotransferase 8 [Source:UniProtKB/Swiss-Prot;Acc:Q9FX56]
AT1G14460		26-48HAI	down	T+R+	Protein STICHEL-like 1 [Source:UniProtKB/Swiss-Prot;Acc:F4HW65]
AT1G14700	PAP3	26-48HAI	down	T+R+	Purple acid phosphatase 3 [Source:UniProtKB/Swiss-Prot;Acc:Q8H129]
AT1G14840	MAP70.4	26-48HAI	down	T+	Microtubule-associated protein 70-4 [Source:UniProtKB/Swiss-Prot;Acc:Q9LQU7]
AT1G14940		26-48HAI	up	T-R-	Major latex protein type3 [Source:UniProtKB/TrEMBL;Acc:Q39133]
AT1G14950		26-48HAI	up	T-R-	At1g14950/F10B6_18 [Source:UniProtKB/TrEMBL;Acc:Q39132]
AT1G14990		26-48HAI	up	T-	unknown protein; FUNCTIONS IN: molecular_function unknown; INVOLVED IN: biological_process unknown; LOCATED IN: endomembrane system; EXPRESSED IN: 22 plant structures; EXPRESSED DURING: 13 growth stages; Ha. [Source:TAIR;Acc:AT1G14990]
AT1G15125		26-48HAI	up	T-R-	F9L1.6 [Source:UniProtKB/TrEMBL;Acc:Q9XI57]
AT1G15710	TYRAAT2	26-48HAI	up	R+	Arogenate dehydrogenase 2, chloroplastic [Source:UniProtKB/Swiss-Prot;Acc:Q9LMR3]
AT1G15820	LHCB6	26-48HAI	down	T+R+	Chlorophyll a-b binding protein, chloroplastic [Source:UniProtKB/TrEMBL;Acc:Q9LMQ2]
AT1G15870		26-48HAI	up	T-R-	At1g15870/F7H2_19 [Source:UniProtKB/TrEMBL;Acc:Q9LMP8]
AT1G16470	PAB1	26-48HAI	down	R-	Proteasome subunit alpha type [Source:UniProtKB/TrEMBL;Acc:A0A178WA13]
AT1G17280	UBC34	26-48HAI	down	additive	ubiquitin-conjugating enzyme 34 [Source:TAIR;Acc:AT1G17280]
AT1G17330		26-48HAI	down	R-	At1g17330 [Source:UniProtKB/TrEMBL;Acc:Q8GUM8]
AT1G17360		26-48HAI	down	T+R+	F28G4.18 protein [Source:UniProtKB/TrEMBL;Acc:Q9LQI8]
AT1G17650	GLYR2	26-48HAI	up	additive	Glyoxylate/succinic semialdehyde reductase 2, chloroplastic [Source:UniProtKB/Swiss-Prot;Acc:F4I907]
AT1G18190	GC2	26-48HAI	down	additive	Golgin candidate 2 [Source:UniProtKB/Swiss-Prot;Acc:B0F9L7]
AT1G18620		26-48HAI	down	T+R+	unknown protein; BEST Arabidopsis thaliana protein match is: unknown protein (TAIR:AT1G74160.1); Ha. [Source:TAIR;Acc:AT1G18620]
AT1G18720		26-48HAI	up	additive	At1g18720/F6A14_17 [Source:UniProtKB/TrEMBL;Acc:Q9M9U3]
AT1G18730	PNSB4	26-48HAI	down	T+R+	Photosynthetic NDH subunit of subcomplex B 4, chloroplastic [Source:UniProtKB/Swiss-Prot;Acc:Q8RXS1]
AT1G19530		26-48HAI	down	T-R-	DNA polymerase epsilon catalytic subunit A [Source:UniProtKB/TrEMBL;Acc:Q93WK6]
AT1G19715	JAL3	26-48HAI	down	T+R+	Jacalin-related lectin 3 [Source:UniProtKB/Swiss-Prot;Acc:F4HQX1]
AT1G19730	TRX4	26-48HAI	down	R-	Thioredoxin H4 [Source:UniProtKB/Swiss-Prot;Acc:Q39239]
AT1G19990		26-48HAI	down	R-	unknown protein; FUNCTIONS IN: molecular_function unknown; INVOLVED IN: biological_process unknown; LOCATED IN: cellular_component unknown; EXPRESSED IN: cultured cell; BEST Arabidopsis thaliana protein match is: unknown protein (TAIR:AT5G11600.1). [Source:TAIR;Acc:AT1G19990]
AT1G20020	LFNR2	26-48HAI	down	T+R+	Ferredoxin--NADP reductase, leaf isozyme 2, chloroplastic [Source:UniProtKB/Swiss-Prot;Acc:Q8W493]
AT1G20270	P4H3	26-48HAI	up	T-	Probable prolyl 4-hydroxylase 3 [Source:UniProtKB/Swiss-Prot;Acc:Q9LN20]
AT1G20450	ERD10	26-48HAI	down	T+R+	Dehydrin ERD10 [Source:UniProtKB/Swiss-Prot;Acc:P42759]
AT1G20693	HMGB2	26-48HAI	down	T+	High mobility group B protein 2 [Source:UniProtKB/Swiss-Prot;Acc:O49596]
AT1G20696	HMGB3	26-48HAI	down	additive	high mobility group B3 [Source:TAIR;Acc:AT1G20696]
AT1G20810	FKBP18	26-48HAI	up	R+	Peptidyl-prolyl cis-trans isomerase FKBP18, chloroplastic [Source:UniProtKB/Swiss-Prot;Acc:Q9LM71]
AT1G21200		26-48HAI	down	T+	F16F4.11 protein [Source:UniProtKB/TrEMBL;Acc:Q9LMN5]
AT1G21350		26-48HAI	up	R+	Thioredoxin superfamily protein [Source:TAIR;Acc:AT1G21350]
AT1G21830		26-48HAI	down	T+R+	At1g21820 [Source:UniProtKB/TrEMBL;Acc:Q8VY47]
AT1G22140		26-48HAI	down	R-	At1g22140/F2E2_13 [Source:UniProtKB/TrEMBL;Acc:Q93Z58]
AT1G22160	FLZ5	26-48HAI	down	T+R+	FCS-Like Zinc finger 5 [Source:UniProtKB/Swiss-Prot;Acc:Q8VY80]
AT1G22630		26-48HAI	down	T+R+	At1g22630/F12K8_2 [Source:UniProtKB/TrEMBL;Acc:Q9SKA5]
AT1G22750		26-48HAI	up	R+	AT1G22750 protein [Source:UniProtKB/TrEMBL;Acc:O64379]
AT1G23130		26-48HAI	down	T+R+	At1g23130/T26J12_10 [Source:UniProtKB/TrEMBL;Acc:O49304]
AT1G23140	CAR8	26-48HAI	down	T+	Protein C2-DOMAIN ABA-RELATED 8 [Source:UniProtKB/Swiss-Prot;Acc:O49303]
AT1G24020	MLP423	26-48HAI	down	T+R+	MLP-like protein 423 [Source:UniProtKB/Swiss-Prot;Acc:Q93VR4]
AT1G24560		26-48HAI	down	additive	Paramyosin [Source:UniProtKB/TrEMBL;Acc:Q8LPK7]
AT1G25230		26-48HAI	down	T+R+	Calcineurin-like metallo-phosphoesterase superfamily protein [Source:TAIR;Acc:AT1G25230]
AT1G25260		26-48HAI	down	additive	Ribosome assembly factor mrt4 [Source:UniProtKB/TrEMBL;Acc:Q94AK8]
AT1G25290	RBL10	26-48HAI	up	R+	RHOMBOID-like protein 10, chloroplastic [Source:UniProtKB/Swiss-Prot;Acc:F4ICF4]
AT1G25370		26-48HAI	down	additive	Putative uncharacterized protein [Source:UniProtKB/TrEMBL;Acc:Q8LFI6]
AT1G25440	COL16	26-48HAI	down	T+R+	Zinc finger protein CONSTANS-LIKE 16 [Source:UniProtKB/Swiss-Prot;Acc:Q8RWD0]
AT1G26670	VTI12	26-48HAI	down	T+	VTI1B [Source:UniProtKB/TrEMBL;Acc:A0A178W140]
AT1G26762		26-48HAI	up	T-R-	unknown protein; FUNCTIONS IN: molecular_function unknown; INVOLVED IN: biological_process unknown; LOCATED IN: endomembrane system; Ha. [Source:TAIR;Acc:AT1G26762]
AT1G26920		26-48HAI	down	T+R+	T2P11.11 protein [Source:UniProtKB/TrEMBL;Acc:Q9ZVG6]
AT1G27290		26-48HAI	up	T-	Transmembrane protein [Source:UniProtKB/TrEMBL;Acc:Q94F23]
AT1G28490	SYP61	26-48HAI	down	additive	Syntaxin-61 [Source:UniProtKB/Swiss-Prot;Acc:Q946Y7]
AT1G28570		26-48HAI	down	T+R+	GDSL esterase/lipase At1g28570 [Source:UniProtKB/Swiss-Prot;Acc:Q9FXJ1]
AT1G29670		26-48HAI	down	T+R+	GDSL-like Lipase/Acylhydrolase superfamily protein [Source:TAIR;Acc:AT1G29670]
AT1G29680	OBAP2C	26-48HAI	up	T-R-	Oil body-associated protein 2C [Source:UniProtKB/Swiss-Prot;Acc:Q9C7N3]
AT1G29910	LHCB1.1	26-48HAI	down	T+R+	Chlorophyll a-b binding protein 3, chloroplastic [Source:UniProtKB/Swiss-Prot;Acc:Q8VZ87]
AT1G29920	LHCB1.1	26-48HAI	down	T+R+	Chlorophyll a-b binding protein 3, chloroplastic [Source:UniProtKB/Swiss-Prot;Acc:Q8VZ87]
AT1G29930	LHCB1.3	26-48HAI	down	T+R+	Chlorophyll a-b binding protein 1, chloroplastic [Source:UniProtKB/Swiss-Prot;Acc:P04778]
AT1G29990	PFD6	26-48HAI	down	R-	At1g29990 [Source:UniProtKB/TrEMBL;Acc:Q2HIK4]
AT1G30380	PSAK	26-48HAI	down	T+R+	Photosystem I reaction center subunit psaK, chloroplastic [Source:UniProtKB/Swiss-Prot;Acc:Q9SUI5]
AT1G30610	EMB2279	26-48HAI	down	T+	Pentatricopeptide repeat-containing protein At1g30610, chloroplastic [Source:UniProtKB/Swiss-Prot;Acc:Q9SA76]
AT1G30750		26-48HAI	down	T+R+	TPRXL [Source:UniProtKB/TrEMBL;Acc:Q949S2]
AT1G30850	RSH4	26-48HAI	up	T+R+	Root hair specific 4 [Source:UniProtKB/TrEMBL;Acc:Q9SY31]
AT1G30870	PER7	26-48HAI	down	T+R+	Peroxidase 7 [Source:UniProtKB/Swiss-Prot;Acc:Q9SY33]
AT1G31335		26-48HAI	down	T+R+	At1g31335 [Source:UniProtKB/TrEMBL;Acc:Q8LG39]
AT1G31812	ACBP6	26-48HAI	down	T+R+	ACBP6 [Source:UniProtKB/TrEMBL;Acc:A0A178WJ33]
AT1G32060	PRK	26-48HAI	down	T+R+	Phosphoribulokinase [Source:UniProtKB/TrEMBL;Acc:A0A178WLP9]
AT1G32080	PLGG1	26-48HAI	down	T+R+	Plastidal glycolate/glycerate translocator 1, chloroplastic [Source:UniProtKB/Swiss-Prot;Acc:Q9FVQ4]
AT1G32150	BZIP68	26-48HAI	down	additive	bZIP transcription factor 68 [Source:UniProtKB/Swiss-Prot;Acc:Q84LG2]
AT1G33170		26-48HAI	down	T+R+	Probable methyltransferase PMT18 [Source:UniProtKB/Swiss-Prot;Acc:Q9C884]
AT1G33700		26-48HAI	down	T+R+	Non-lysosomal glucosylceramidase [Source:UniProtKB/TrEMBL;Acc:F4HR96]
AT1G34510	PER8	26-48HAI	down	T+R+	Peroxidase [Source:UniProtKB/TrEMBL;Acc:Q0WRX6]
AT1G35340		26-48HAI	up	R+	ATP-dependent protease La (LON) domain protein [Source:UniProtKB/TrEMBL;Acc:Q682J5]
AT1G36940		26-48HAI	down	T+R+	unknown protein; Ha. [Source:TAIR;Acc:AT1G36940]
AT1G44920		26-48HAI	up	additive	T12C22.21 protein [Source:UniProtKB/TrEMBL;Acc:Q9LPD7]
AT1G45201	ATTLL1	26-48HAI	down	T+R+	triacylglycerol lipase-like 1 [Source:TAIR;Acc:AT1G45201]
AT1G47480	CXE2	26-48HAI	down	T+R+	Probable carboxylesterase 2 [Source:UniProtKB/Swiss-Prot;Acc:Q9SX78]
AT1G47540		26-48HAI	up	T-R-	Scorpion toxin-like knottin superfamily protein [Source:UniProtKB/TrEMBL;Acc:F4HTA0]
AT1G47820		26-48HAI	down	additive	T2E6.7 [Source:UniProtKB/TrEMBL;Acc:Q9FZG2]
AT1G47900	FPP6	26-48HAI	down	T+	Filament-like plant protein 6 [Source:UniProtKB/Swiss-Prot;Acc:Q9C698]
AT1G48160	SRP19	26-48HAI	down	additive	Signal recognition particle 19 kDa protein [Source:UniProtKB/Swiss-Prot;Acc:Q943Z6]
AT1G48330		26-48HAI	down	T+	At1g48330 [Source:UniProtKB/TrEMBL;Acc:Q9SX67]
AT1G49750		26-48HAI	down	T+R+	AT1G49750 protein [Source:UniProtKB/TrEMBL;Acc:Q9FXA1]
AT1G50120		26-48HAI	down	additive	FUNCTIONS IN: molecular_function unknown; INVOLVED IN: biological_process unknown; LOCATED IN: cellular_component unknown; EXPRESSED IN: 23 plant structures; EXPRESSED DURING: 13 growth stages; CONTAINS InterPro DOMAIN/s: Rgp1 (InterPro:IPR014848), /.../globulin E-set (InterPro:IPR014756); Ha. [Source:TAIR;Acc:AT1G50120]
AT1G50670		26-48HAI	down	additive	F11F12.1 protein [Source:UniProtKB/TrEMBL;Acc:Q9LPT6]
AT1G51390	NIFU5	26-48HAI	up	T-	NifU-like protein 5, mitochondrial [Source:UniProtKB/Swiss-Prot;Acc:Q9C8J2]
AT1G51730		26-48HAI	down	additive	Ubiquitin-conjugating enzyme family protein [Source:UniProtKB/TrEMBL;Acc:Q9C8I1]
AT1G51980		26-48HAI	up	additive	Probable mitochondrial-processing peptidase subunit alpha-1, mitochondrial [Source:UniProtKB/Swiss-Prot;Acc:Q9ZU25]
AT1G52100		26-48HAI	down	T+R+	Mannose-binding lectin superfamily protein [Source:TAIR;Acc:AT1G52100]
AT1G52510		26-48HAI	up	R+	Alpha/beta-Hydrolases superfamily protein [Source:UniProtKB/TrEMBL;Acc:Q8VZ57]
AT1G52600		26-48HAI	up	T-	Signal peptidase I [Source:UniProtKB/TrEMBL;Acc:Q9SSR2]
AT1G52930	BRIX1-2	26-48HAI	down	T-R-	Ribosome biogenesis protein BRX1 homolog 2 [Source:UniProtKB/Swiss-Prot;Acc:Q9C928]
AT1G53650	CID8	26-48HAI	down	R-	Polyadenylate-binding protein-interacting protein 8 [Source:UniProtKB/Swiss-Prot;Acc:Q9C8M0]
AT1G53850	PAE1	26-48HAI	down	R-	Proteasome subunit alpha type-5-A [Source:UniProtKB/Swiss-Prot;Acc:O81149]
AT1G54460	WDL2	26-48HAI	down	T+	Protein WVD2-like 2 [Source:UniProtKB/Swiss-Prot;Acc:Q9ASW8]
AT1G54860		26-48HAI	up	T-R-	Glycoprotein membrane GPI-anchored [Source:UniProtKB/TrEMBL;Acc:Q9ZVL0]
AT1G55340		26-48HAI	down	additive	At1g55340 [Source:UniProtKB/TrEMBL;Acc:Q6NKU3]
AT1G55670	PSAG	26-48HAI	down	T+R+	Photosystem I reaction center subunit V, chloroplastic [Source:UniProtKB/Swiss-Prot;Acc:Q9S7N7]
AT1G55760		26-48HAI	down	T+R+	BTB/POZ domain-containing protein At1g55760 [Source:UniProtKB/Swiss-Prot;Acc:Q680K8]
AT1G56420		26-48HAI	down	additive	Antigenic heat-stable protein [Source:UniProtKB/TrEMBL;Acc:Q9C7X6]
AT1G58025		26-48HAI	down	R-	DNA-binding bromodomain-containing protein [Source:UniProtKB/TrEMBL;Acc:F4I9P7]
AT1G60010		26-48HAI	down	T+R+	D-ribose-binding periplasmic protein [Source:UniProtKB/TrEMBL;Acc:Q9ZUJ2]
AT1G60660	CB5LP	26-48HAI	down	T+	Cytochrome B5-like protein [Source:UniProtKB/Swiss-Prot;Acc:O22704]
AT1G61350		26-48HAI	down	T+	ARM repeat superfamily protein [Source:UniProtKB/TrEMBL;Acc:O64785]
AT1G61520	LHCA3	26-48HAI	down	T+R+	Chlorophyll a-b binding protein, chloroplastic [Source:UniProtKB/TrEMBL;Acc:A0A178W5Y6]
AT1G62380	ACO2	26-48HAI	down	T+R+	1-aminocyclopropane-1-carboxylate oxidase 2 [Source:UniProtKB/Swiss-Prot;Acc:Q41931]
AT1G62660	BFRUCT3	26-48HAI	down	T+R+	Acid beta-fructofuranosidase 3, vacuolar [Source:UniProtKB/Swiss-Prot;Acc:Q43348]
AT1G62975	BHLH125	26-48HAI	down	T+R+	Transcription factor bHLH125 [Source:UniProtKB/Swiss-Prot;Acc:Q9LQ08]
AT1G63640		26-48HAI	down	additive	P-loop nucleoside triphosphate hydrolases superfamily protein with CH (Calponin Homology) domain [Source:TAIR;Acc:AT1G63640]
AT1G64370		26-48HAI	down	T+	Filaggrin-like protein [Source:UniProtKB/TrEMBL;Acc:Q9C7W1]
AT1G64490		26-48HAI	down	R-	At1g64490 [Source:UniProtKB/TrEMBL;Acc:Q9SGW6]
AT1G64640	ENODL8	26-48HAI	up	R+	ENODL8 [Source:UniProtKB/TrEMBL;Acc:A0A178WAZ0]
AT1G64740	TUBA1	26-48HAI	up	T-	Tubulin alpha-1 chain [Source:UniProtKB/Swiss-Prot;Acc:P11139]
AT1G65700		26-48HAI	down	R-	Small nuclear ribonucleoprotein family protein [Source:UniProtKB/TrEMBL;Acc:F4IBJ7]
AT1G66400	CML23	26-48HAI	down	T+R+	Probable calcium-binding protein CML23 [Source:UniProtKB/Swiss-Prot;Acc:Q9C8Y1]
AT1G67870		26-48HAI	down	T+R+	At1g67870/T23K23_28 [Source:UniProtKB/TrEMBL;Acc:Q93VS6]
AT1G67900		26-48HAI	down	T+R+	BTB/POZ domain-containing protein At1g67900 [Source:UniProtKB/Swiss-Prot;Acc:Q9C9V6]
AT1G67910		26-48HAI	down	T+R+	AT1G67910 protein [Source:UniProtKB/TrEMBL;Acc:Q9C9V7]
AT1G68010	HPR	26-48HAI	up	T+R+	hydroxypyruvate reductase [Source:TAIR;Acc:AT1G68010]
AT1G68185		26-48HAI	down	additive	Ubiquitin-like superfamily protein [Source:TAIR;Acc:AT1G68185]
AT1G68190		26-48HAI	down	T+R+	B-box zinc finger family protein [Source:TAIR;Acc:AT1G68190]
AT1G68520	COL6	26-48HAI	down	T+R+	Zinc finger protein CONSTANS-LIKE 6 [Source:UniProtKB/Swiss-Prot;Acc:Q8LG76]
AT1G68910	WIT2	26-48HAI	down	T+	WPP domain-interacting tail-anchored protein 2 [Source:UniProtKB/Swiss-Prot;Acc:A8MQR0]
AT1G69010	BIM2	26-48HAI	down	additive	Transcription factor BIM2 [Source:UniProtKB/Swiss-Prot;Acc:Q9CAA4]
AT1G69510		26-48HAI	down	additive	cAMP-regulated phosphoprotein 19-related protein [Source:UniProtKB/TrEMBL;Acc:Q9C787]
AT1G69690	TCP15	26-48HAI	down	T+R+	TCP15 [Source:UniProtKB/TrEMBL;Acc:A0A178WLV7]
AT1G69780	ATHB-13	26-48HAI	down	T+R+	Homeobox-leucine zipper protein ATHB-13 [Source:UniProtKB/Swiss-Prot;Acc:Q8LC03]
AT1G70420		26-48HAI	down	T+	At1g70420/F17O7_4 [Source:UniProtKB/TrEMBL;Acc:O64594]
AT1G70780		26-48HAI	down	additive	At1g70780/F5A18_4 [Source:UniProtKB/TrEMBL;Acc:Q9S812]
AT1G70820		26-48HAI	down	T+R+	At1g70820 [Source:UniProtKB/TrEMBL;Acc:Q9SSL0]
AT1G70850	MLP34	26-48HAI	down	T+R+	MLP34 [Source:UniProtKB/TrEMBL;Acc:A0A384KEJ8]
AT1G72240		26-48HAI	down	T+R+	Uncharacterized protein T9N14.5 [Source:UniProtKB/TrEMBL;Acc:Q9C7T1]
AT1G72510		26-48HAI	down	T+R+	At1g72510 [Source:UniProtKB/TrEMBL;Acc:Q9C9E9]
AT1G72740		26-48HAI	down	R-	Telomere repeat-binding factor 5 [Source:UniProtKB/Swiss-Prot;Acc:F4IEY4]
AT1G73230		26-48HAI	down	additive	Nascent polypeptide-associated complex subunit beta [Source:UniProtKB/Swiss-Prot;Acc:Q9CAT7]
AT1G73260	KTI1	26-48HAI	down	T+R+	Kunitz trypsin inhibitor 1 [Source:UniProtKB/Swiss-Prot;Acc:Q8RXD5]
AT1G73330	ATDR4	26-48HAI	down	T+R+	Dr4 protein [Source:UniProtKB/TrEMBL;Acc:Q39091]
AT1G73350		26-48HAI	down	R-	unknown protein; FUNCTIONS IN: molecular_function unknown; INVOLVED IN: biological_process unknown; LOCATED IN: nucleus; EXPRESSED IN: 25 plant structures; EXPRESSED DURING: 15 growth stages; Ha. [Source:TAIR;Acc:AT1G73350]
AT1G75190		26-48HAI	down	T+	AT1G75190 protein [Source:UniProtKB/TrEMBL;Acc:Q9FRL0]
AT1G75390	BZIP44	26-48HAI	up	additive	bZIP transcription factor 44 [Source:UniProtKB/Swiss-Prot;Acc:C0Z2L5]
AT1G75410	BLH3	26-48HAI	down	T+	BEL1-like homeodomain protein 3 [Source:UniProtKB/Swiss-Prot;Acc:Q9FWS9]
AT1G75460		26-48HAI	down	T+R+	ATP-dependent protease La (LON) domain protein [Source:UniProtKB/TrEMBL;Acc:Q9FWT4]
AT1G75760		26-48HAI	up	additive	At1g75760 [Source:UniProtKB/TrEMBL;Acc:Q84TL5]
AT1G76100	PETE1	26-48HAI	down	T+R+	plastocyanin 1 [Source:TAIR;Acc:AT1G76100]
AT1G76180	ERD14	26-48HAI	down	T+R+	Dehydrin ERD14 [Source:UniProtKB/Swiss-Prot;Acc:P42763]
AT1G76240		26-48HAI	down	T+R+	At1g76240 [Source:UniProtKB/TrEMBL;Acc:Q501A3]
AT1G76380		26-48HAI	down	T+	At1g76380 [Source:UniProtKB/TrEMBL;Acc:A4FVS4]
AT1G76760	ATY1	26-48HAI	up	T-	TY1 [Source:UniProtKB/TrEMBL;Acc:A0A178WE50]
AT1G76810		26-48HAI	down	R-	Eukaryotic translation initiation factor 2 (eIF-2) family protein [Source:UniProtKB/TrEMBL;Acc:F4I420]
AT1G78430	ICR4	26-48HAI	down	T+R+	RIP4 [Source:UniProtKB/TrEMBL;Acc:A0A178W8E0]
AT1G79200	SCI1	26-48HAI	down	R-	SCI1 [Source:UniProtKB/TrEMBL;Acc:A0A178WDT9]
AT1G79210	PAB2	26-48HAI	down	additive	Proteasome subunit alpha type-2-B [Source:UniProtKB/Swiss-Prot;Acc:Q8L4A7]
AT2G01890	PAP8	26-48HAI	down	T+R+	Purple acid phosphatase 8 [Source:UniProtKB/Swiss-Prot;Acc:Q8VYZ2]
AT2G01930	BPC1	26-48HAI	down	additive	Protein BASIC PENTACYSTEINE1 [Source:UniProtKB/Swiss-Prot;Acc:Q9SKD0]
AT2G02590		26-48HAI	up	additive	Putative transport protein [Source:UniProtKB/TrEMBL;Acc:O64717]
AT2G02950	PKS1	26-48HAI	down	T+R+	Protein PHYTOCHROME KINASE SUBSTRATE 1 [Source:UniProtKB/Swiss-Prot;Acc:Q9SWI1]
AT2G02990	RNS1	26-48HAI	down	T+R+	Ribonuclease 1 [Source:UniProtKB/Swiss-Prot;Acc:P42813]
AT2G04520		26-48HAI	down	R-	Nucleic acid-binding, OB-fold-like protein [Source:UniProtKB/TrEMBL;Acc:Q9SJB9]
AT2G04690		26-48HAI	up	R+	Pyridoxamine 5'-phosphate oxidase family protein [Source:TAIR;Acc:AT2G04690]
AT2G04800		26-48HAI	down	T+	At2g04800 [Source:UniProtKB/TrEMBL;Acc:Q9SJ79]
AT2G05070	LHCB2.2	26-48HAI	down	T+R+	Chlorophyll a-b binding protein 2.2, chloroplastic [Source:UniProtKB/Swiss-Prot;Acc:Q9S7J7]
AT2G05100	LHCB2.1	26-48HAI	down	T+R+	photosystem II light harvesting complex gene 2.1 [Source:TAIR;Acc:AT2G05100]
AT2G05380	GRP3S	26-48HAI	down	T+R+	glycine-rich protein 3 short isoform [Source:TAIR;Acc:AT2G05380]
AT2G05630	ATG8D	26-48HAI	down	additive	Autophagy-related protein [Source:UniProtKB/TrEMBL;Acc:F4IHC1]
AT2G05910		26-48HAI	down	T+R+	Protein LURP-one-related 6 [Source:UniProtKB/Swiss-Prot;Acc:Q9ZUF7]
AT2G13360	AGT1	26-48HAI	down	T+R+	Serine--glyoxylate aminotransferase [Source:UniProtKB/Swiss-Prot;Acc:Q56YA5]
AT2G14060		26-48HAI	down	T+R+	S-adenosyl-L-methionine-dependent methyltransferases superfamily protein [Source:TAIR;Acc:AT2G14060]
AT2G14900	GASA7	26-48HAI	down	T+R+	Gibberellin-regulated protein 7 [Source:UniProtKB/Swiss-Prot;Acc:O82328]
AT2G15000		26-48HAI	up	T-R-	unknown protein; FUNCTIONS IN: molecular_function unknown; INVOLVED IN: biological_process unknown; LOCATED IN: chloroplast; EXPRESSED IN: 22 plant structures; EXPRESSED DURING: 13 growth stages; BEST Arabidopsis thaliana protein match is: unknown p /.../ (TAIR:AT4G34265.2); Ha. [Source:TAIR;Acc:AT2G15000]
AT2G16365		26-48HAI	down	T+	F-box protein At2g16365 [Source:UniProtKB/Swiss-Prot;Acc:Q84V03]
AT2G16400	BLH7	26-48HAI	down	T+	BEL1-like homeodomain protein 7 [Source:UniProtKB/Swiss-Prot;Acc:Q9SIW1]
AT2G16860		26-48HAI	down	additive	Expressed protein [Source:UniProtKB/TrEMBL;Acc:Q9ZVX7]
AT2G16900		26-48HAI	down	T+	Expressed protein [Source:UniProtKB/TrEMBL;Acc:Q9ZVX3]
AT2G17300		26-48HAI	up	T+R+	At2g17300 [Source:UniProtKB/TrEMBL;Acc:Q6NLF1]
AT2G17560	HMGB4	26-48HAI	down	additive	High mobility group B protein 4 [Source:UniProtKB/Swiss-Prot;Acc:Q42344]
AT2G18328	RL4	26-48HAI	down	T+R+	Protein RADIALIS-like 4 [Source:UniProtKB/Swiss-Prot;Acc:Q1G3C4]
AT2G18350	ZHD6	26-48HAI	down	T+	Zinc-finger homeodomain protein 6 [Source:UniProtKB/Swiss-Prot;Acc:Q9ZPW7]
AT2G20230	TOM2AH2	26-48HAI	up	R+	Tetraspanin-18 [Source:UniProtKB/Swiss-Prot;Acc:Q93XY5]
AT2G20560		26-48HAI	down	R-	At2g20560/T13C7.15 [Source:UniProtKB/TrEMBL;Acc:Q9SIL3]
AT2G20562		26-48HAI	up	R+	Putative uncharacterized protein [Source:UniProtKB/TrEMBL;Acc:Q1G309]
AT2G21530		26-48HAI	down	T+R+	At2g21530 [Source:UniProtKB/TrEMBL;Acc:Q8GWP4]
AT2G21640		26-48HAI	down	T+	Marker for oxidative stress response protein [Source:UniProtKB/TrEMBL;Acc:Q9SIJ6]
AT2G22470	AGP2	26-48HAI	up	T+R+	Classical arabinogalactan protein 2 [Source:UniProtKB/Swiss-Prot;Acc:Q9SJY7]
AT2G22490	CYCD2;1	26-48HAI	down	R-	Cyclin D21 [Source:UniProtKB/TrEMBL;Acc:F4IJJ3]
AT2G23820		26-48HAI	up	additive	At2g23820 [Source:UniProtKB/TrEMBL;Acc:Q6DBH4]
AT2G24390	AIG2LD	26-48HAI	up	additive	AIG2-like protein D [Source:UniProtKB/Swiss-Prot;Acc:A8MRP2]
AT2G25150	SCT	26-48HAI	down	T+R+	Spermidine coumaroyl-CoA acyltransferase [Source:UniProtKB/Swiss-Prot;Acc:Q8GYW8]
AT2G25160	CYP82F1	26-48HAI	down	T+R+	At2g25160 [Source:UniProtKB/TrEMBL;Acc:Q7Y222]
AT2G25170	PKL	26-48HAI	down	additive	chromatin remodeling factor CHD3 (PICKLE) [Source:TAIR;Acc:AT2G25170]
AT2G25210		26-48HAI	down	additive	Ribosomal protein L39 family protein [Source:TAIR;Acc:AT2G25210]
AT2G25355		26-48HAI	up	T-R-	At2g25350/F13B15.1 [Source:UniProtKB/TrEMBL;Acc:Q94AW9]
AT2G25720		26-48HAI	down	R-	At2g25720 [Source:UniProtKB/TrEMBL;Acc:Q9SL91]
AT2G26570	WEB1	26-48HAI	down	T+R+	Protein WEAK CHLOROPLAST MOVEMENT UNDER BLUE LIGHT 1 [Source:UniProtKB/Swiss-Prot;Acc:O48724]
AT2G26660	SPX2	26-48HAI	down	additive	SPX domain-containing protein 2 [Source:UniProtKB/Swiss-Prot;Acc:O48781]
AT2G26690	NPF6.2	26-48HAI	down	T+R+	Protein NRT1/ PTR FAMILY 6.2 [Source:UniProtKB/Swiss-Prot;Acc:Q9SZY4]
AT2G26730		26-48HAI	down	T+R+	Probable inactive receptor kinase At2g26730 [Source:UniProtKB/Swiss-Prot;Acc:O48788]
AT2G26900	BASS2	26-48HAI	up	additive	BASS2 [Source:UniProtKB/TrEMBL;Acc:A0A178VXV9]
AT2G27285		26-48HAI	down	additive	Expressed protein [Source:UniProtKB/TrEMBL;Acc:Q8S8I5]
AT2G27350		26-48HAI	down	additive	OTU-containing deubiquitinating enzyme OTU6 [Source:UniProtKB/TrEMBL;Acc:F4IFS7]
AT2G27380	EPR1	26-48HAI	up	T-R-	Proline-rich extensin-like protein EPR1 [Source:UniProtKB/Swiss-Prot;Acc:Q9ZQI0]
AT2G27490	COAE	26-48HAI	down	additive	Dephospho-CoA kinase [Source:UniProtKB/Swiss-Prot;Acc:Q9ZQH0]
AT2G27550	CEN	26-48HAI	down	T+R+	Protein CENTRORADIALIS-like [Source:UniProtKB/Swiss-Prot;Acc:Q9ZNV5]
AT2G28140		26-48HAI	down	T+R+	Enabled-like protein (DUF1635) [Source:UniProtKB/TrEMBL;Acc:Q9ZUV6]
AT2G28620		26-48HAI	down	T+R+	P-loop containing nucleoside triphosphate hydrolases superfamily protein [Source:TAIR;Acc:AT2G28620]
AT2G28720		26-48HAI	down	R-	Histone H2B.3 [Source:UniProtKB/Swiss-Prot;Acc:Q9SI96]
AT2G29490	GSTU1	26-48HAI	down	T+R+	Glutathione S-transferase U1 [Source:UniProtKB/Swiss-Prot;Acc:Q9ZW30]
AT2G29740	UGT71C2	26-48HAI	up	additive	Glycosyltransferase (Fragment) [Source:UniProtKB/TrEMBL;Acc:W8Q3E5]
AT2G30540	GRXS9	26-48HAI	down	T+R+	Monothiol glutaredoxin-S9 [Source:UniProtKB/Swiss-Prot;Acc:O04341]
AT2G30930		26-48HAI	down	T+R+	Expressed protein [Source:UniProtKB/TrEMBL;Acc:O80858]
AT2G31200	ADF6	26-48HAI	down	additive	Actin-depolymerizing factor 6 [Source:UniProtKB/Swiss-Prot;Acc:Q9ZSK2]
AT2G31560		26-48HAI	down	T+R+	AT2G31560 protein [Source:UniProtKB/TrEMBL;Acc:Q8VZ71]
AT2G31710		26-48HAI	down	additive	Vacuolar ATPase assembly integral membrane protein VMA21 homolog [Source:UniProtKB/TrEMBL;Acc:Q9SIN7]
AT2G32240		26-48HAI	down	additive	FUNCTIONS IN: molecular_function unknown; INVOLVED IN: response to cadmium ion; LOCATED IN: plasma membrane; EXPRESSED IN: 25 plant structures; EXPRESSED DURING: 13 growth stages; CONTAINS InterPro DOMAIN/s: Prefoldin (InterPro:IPR009053); BEST Arab /.../s thaliana protein match is: unknown protein (TAIR:AT1G05320.3); Ha. [Source:TAIR;Acc:AT2G32240]
AT2G32300	UCC1	26-48HAI	down	T+R+	uclacyanin 1 [Source:TAIR;Acc:AT2G32300]
AT2G33480	NAC041	26-48HAI	down	T+R+	NAC domain-containing protein 41 [Source:UniProtKB/Swiss-Prot;Acc:O22798]
AT2G33540	CPL3	26-48HAI	down	additive	RNA polymerase II C-terminal domain phosphatase-like 3 [Source:UniProtKB/Swiss-Prot;Acc:Q8LL04]
AT2G33790	AGP30	26-48HAI	down	T+R+	Non-classical arabinogalactan protein 30 [Source:UniProtKB/Swiss-Prot;Acc:P93013]
AT2G34430	LHB1B1	26-48HAI	down	T+R+	Chlorophyll a-b binding protein, chloroplastic [Source:UniProtKB/TrEMBL;Acc:Q39142]
AT2G34490	CYP710A2	26-48HAI	down	T+R+	Cytochrome P450 710A2 [Source:UniProtKB/Swiss-Prot;Acc:O64698]
AT2G34620		26-48HAI	down	T+R+	Mitochondrial transcription termination factor family protein [Source:UniProtKB/TrEMBL;Acc:O64685]
AT2G35940	BLH1	26-48HAI	down	T+R+	BEL1-like homeodomain protein 1 [Source:UniProtKB/Swiss-Prot;Acc:Q9SJ56]
AT2G36100	CASP1	26-48HAI	down	T+R+	Casparian strip membrane protein 1 [Source:UniProtKB/Swiss-Prot;Acc:Q9SIH4]
AT2G36970	UGT86A1	26-48HAI	up	T-R-	Glycosyltransferase (Fragment) [Source:UniProtKB/TrEMBL;Acc:W8Q6X6]
AT2G37040	PAL1	26-48HAI	down	T+R+	Phenylalanine ammonia-lyase 1 [Source:UniProtKB/Swiss-Prot;Acc:P35510]
AT2G37080	ICR2	26-48HAI	down	R-	Interactor of constitutive active ROPs 2, chloroplastic [Source:UniProtKB/Swiss-Prot;Acc:Q9ZQC5]
AT2G37130	PER21	26-48HAI	down	T+R+	Peroxidase 21 [Source:UniProtKB/Swiss-Prot;Acc:Q42580]
AT2G37678	FHY1	26-48HAI	down	T+R+	Protein FAR-RED ELONGATED HYPOCOTYL 1 [Source:UniProtKB/Swiss-Prot;Acc:Q8S4Q6]
AT2G38170	CAX1	26-48HAI	down	T+R+	Vacuolar cation/proton exchanger [Source:UniProtKB/TrEMBL;Acc:B9DFT4]
AT2G38210	PDX1L4	26-48HAI	down	T-R-	Pyridoxal 5'-phosphate synthase PDX1-like 4 [Source:UniProtKB/Swiss-Prot;Acc:O80446]
AT2G38750	ANN4	26-48HAI	down	T+R+	Annexin D4 [Source:UniProtKB/Swiss-Prot;Acc:Q9ZVJ6]
AT2G38800		26-48HAI	down	T+R+	Plant calmodulin-binding protein-like protein [Source:UniProtKB/TrEMBL;Acc:Q9SII1]
AT2G39010	PIP2-6	26-48HAI	down	T+R+	Probable aquaporin PIP2-6 [Source:UniProtKB/Swiss-Prot;Acc:Q9ZV07]
AT2G39310	JAL22	26-48HAI	down	T+R+	Jacalin-related lectin 22 [Source:UniProtKB/Swiss-Prot;Acc:O80950]
AT2G39440		26-48HAI	down	R-	Ribonuclease H2 subunit C-like protein [Source:UniProtKB/TrEMBL;Acc:F4IVV8]
AT2G39470	PNSL1	26-48HAI	up	T+R+	Photosynthetic NDH subunit of lumenal location 1, chloroplastic [Source:UniProtKB/Swiss-Prot;Acc:O80634]
AT2G40410	CAN2	26-48HAI	up	additive	Staphylococcal-like nuclease CAN2 [Source:UniProtKB/Swiss-Prot;Acc:F4IH31]
AT2G40780		26-48HAI	down	R-	Nucleic acid-binding, OB-fold-like protein [Source:UniProtKB/TrEMBL;Acc:F4II37]
AT2G40815		26-48HAI	up	additive	Calcium-dependent lipid-binding (CaLB domain) family protein [Source:UniProtKB/TrEMBL;Acc:F4IIZ8]
AT2G40880	CYS3	26-48HAI	down	T+R+	Cysteine proteinase inhibitor [Source:UniProtKB/TrEMBL;Acc:A0A178VXG7]
AT2G41090	CML10	26-48HAI	down	T+R+	Calmodulin-like protein 10 [Source:UniProtKB/Swiss-Prot;Acc:P30187]
AT2G41850	ADPG2	26-48HAI	down	T+R+	Polygalacturonase ADPG2 [Source:UniProtKB/Swiss-Prot;Acc:Q8RY29]
AT2G42220	STR9	26-48HAI	down	T+R+	Rhodanese-like domain-containing protein 9, chloroplastic [Source:UniProtKB/Swiss-Prot;Acc:O48529]
AT2G42320		26-48HAI	down	T+R+	Nucleolar protein gar2-like protein [Source:UniProtKB/TrEMBL;Acc:Q9SLC7]
AT2G42690		26-48HAI	down	T+R+	Phospholipase A1-IIdelta [Source:UniProtKB/Swiss-Prot;Acc:Q9SJI7]
AT2G42740	RPL11A	26-48HAI	down	R-	60S ribosomal protein L11-1 [Source:UniProtKB/Swiss-Prot;Acc:P42795]
AT2G43530	ATTI3	26-48HAI	down	T+R+	Defensin-like protein 194 [Source:UniProtKB/Swiss-Prot;Acc:O22867]
AT2G44180	MAP2A	26-48HAI	down	additive	Methionine aminopeptidase 2A [Source:UniProtKB/Swiss-Prot;Acc:Q9FV49]
AT2G44740	CYCU4-1	26-48HAI	down	T+R+	Cyclin-U4-1 [Source:UniProtKB/Swiss-Prot;Acc:O80513]
AT2G44860		26-48HAI	down	R-	Probable ribosome biogenesis protein RLP24 [Source:UniProtKB/Swiss-Prot;Acc:O22165]
AT2G45180		26-48HAI	up	R+	At2g45180/T14P1.1 [Source:UniProtKB/TrEMBL;Acc:Q42044]
AT2G45220	PME17	26-48HAI	down	T+R+	Probable pectinesterase/pectinesterase inhibitor 17 [Source:UniProtKB/Swiss-Prot;Acc:O22149]
AT2G45260		26-48HAI	down	additive	Myosin-4 protein (DUF641) [Source:UniProtKB/TrEMBL;Acc:O22146]
AT2G45860		26-48HAI	down	R-	At2g45860 [Source:UniProtKB/TrEMBL;Acc:O80833]
AT2G46590	DOF2.5	26-48HAI	down	T+	Dof zinc finger protein DOF2.5 [Source:UniProtKB/Swiss-Prot;Acc:Q9ZPY0]
AT2G46600	KIC	26-48HAI	down	T+R+	Calcium-binding protein KIC [Source:UniProtKB/Swiss-Prot;Acc:Q9ZPX9]
AT2G47770	TSPO	26-48HAI	up	T-R-	TSPO [Source:UniProtKB/TrEMBL;Acc:A0A178W1Q1]
AT2G47890	COL13	26-48HAI	up	R+	Zinc finger protein CONSTANS-LIKE 13 [Source:UniProtKB/Swiss-Prot;Acc:O82256]
AT3G01050	MUB1	26-48HAI	down	additive	Membrane-anchored ubiquitin-fold protein 1 [Source:UniProtKB/Swiss-Prot;Acc:Q9MAB9]
AT3G01220	ATHB-20	26-48HAI	down	T+R+	Homeobox-leucine zipper protein ATHB-20 [Source:UniProtKB/Swiss-Prot;Acc:Q8LAT0]
AT3G01390	VHA-G1	26-48HAI	down	T+	V-type proton ATPase subunit G [Source:UniProtKB/TrEMBL;Acc:A0A178VL96]
AT3G01420	DOX1	26-48HAI	down	T+R+	Alpha-dioxygenase 1 [Source:UniProtKB/Swiss-Prot;Acc:Q9SGH6]
AT3G01500	BCA1	26-48HAI	down	T+R+	Beta carbonic anhydrase 1, chloroplastic [Source:UniProtKB/Swiss-Prot;Acc:P27140]
AT3G01510	LSF1	26-48HAI	up	additive	LSF1 [Source:UniProtKB/TrEMBL;Acc:A0A178V9M4]
AT3G02290		26-48HAI	up	T+R+	RING/U-box superfamily protein [Source:UniProtKB/TrEMBL;Acc:A0A1I9LMP4]
AT3G02340		26-48HAI	up	R+	At3g02340 [Source:UniProtKB/TrEMBL;Acc:Q9FWA5]
AT3G02950	THO7B	26-48HAI	down	additive	THO7 [Source:UniProtKB/TrEMBL;Acc:A0A178VDN6]
AT3G03880		26-48HAI	down	additive	Sterol O-acyltransferase, putative (DUF1639) [Source:UniProtKB/TrEMBL;Acc:Q84JV8]
AT3G03890		26-48HAI	up	additive	AT3G03890 protein [Source:UniProtKB/TrEMBL;Acc:Q8LDU1]
AT3G04780		26-48HAI	down	additive	PITH domain-containing protein At3g04780 [Source:UniProtKB/Swiss-Prot;Acc:Q9SQZ9]
AT3G05330	TAN	26-48HAI	down	T+R+	Probable microtubule-binding protein TANGLED [Source:UniProtKB/Swiss-Prot;Acc:Q84M91]
AT3G05580	TOPP9	26-48HAI	up	additive	Serine/threonine-protein phosphatase [Source:UniProtKB/TrEMBL;Acc:A0A178VKY6]
AT3G05625		26-48HAI	up	additive	At3g05625 [Source:UniProtKB/TrEMBL;Acc:Q8GUK5]
AT3G05730		26-48HAI	down	T+R+	Defensin-like protein 205 [Source:UniProtKB/Swiss-Prot;Acc:Q9M9M3]
AT3G06070		26-48HAI	down	T+R+	At3g06070 [Source:UniProtKB/TrEMBL;Acc:Q8LED7]
AT3G06200	GK3	26-48HAI	up	additive	Guanylate kinase 3, chloroplastic [Source:UniProtKB/Swiss-Prot;Acc:Q94JM2]
AT3G06420	ATG8H	26-48HAI	down	T+R+	Autophagy-related protein 8h [Source:UniProtKB/Swiss-Prot;Acc:Q8S925]
AT3G06750		26-48HAI	up	additive	F3E22.11 protein [Source:UniProtKB/TrEMBL;Acc:Q9M7Y1]
AT3G08710	TRX9	26-48HAI	down	additive	Thioredoxin H9 [Source:UniProtKB/Swiss-Prot;Acc:Q9C9Y6]
AT3G08930		26-48HAI	up	additive	LIMR family protein At3g08930 [Source:UniProtKB/Swiss-Prot;Acc:Q9SR93]
AT3G08940	LHCB4.2	26-48HAI	down	T+R+	Chlorophyll a-b binding protein CP29.2, chloroplastic [Source:UniProtKB/Swiss-Prot;Acc:Q9XF88]
AT3G09220	LAC7	26-48HAI	down	T+R+	Laccase-7 [Source:UniProtKB/Swiss-Prot;Acc:Q9SR40]
AT3G09250		26-48HAI	down	additive	Nuclear transport factor 2 (NTF2) family protein [Source:UniProtKB/TrEMBL;Acc:F4IZV9]
AT3G09700	TIM14-2	26-48HAI	down	T-R-	Mitochondrial import inner membrane translocase subunit TIM14-2 [Source:UniProtKB/Swiss-Prot;Acc:Q9SF33]
AT3G09820	ADK1	26-48HAI	up	additive	Adenosine kinase 1 [Source:UniProtKB/Swiss-Prot;Acc:Q9SF85]
AT3G09980		26-48HAI	down	T+	Ankyrin repeat 30A-like protein (DUF662) [Source:UniProtKB/TrEMBL;Acc:Q8RXZ8]
AT3G10572	APEM9	26-48HAI	down	additive	Protein APEM9 [Source:UniProtKB/Swiss-Prot;Acc:Q8W4B2]
AT3G11050	FER2	26-48HAI	up	T-R-	Ferritin-2, chloroplastic [Source:UniProtKB/Swiss-Prot;Acc:Q9SRL5]
AT3G11550	CASP2	26-48HAI	down	T+R+	Casparian strip membrane protein 2 [Source:UniProtKB/Swiss-Prot;Acc:Q9CAX3]
AT3G11650	NHL2	26-48HAI	up	additive	NDR1/HIN1-like protein 2 [Source:UniProtKB/Swiss-Prot;Acc:Q9SRN1]
AT3G12180		26-48HAI	up	T-	Protein cornichon homolog 1 [Source:UniProtKB/Swiss-Prot;Acc:Q9C7D7]
AT3G12870		26-48HAI	down	T+R+	At3g12870 [Source:UniProtKB/TrEMBL;Acc:Q9LDH9]
AT3G13430		26-48HAI	down	T+	RING/U-box superfamily protein [Source:UniProtKB/TrEMBL;Acc:Q9LJE9]
AT3G13610	F6'H1	26-48HAI	down	T+R+	Feruloyl CoA ortho-hydroxylase 1 [Source:UniProtKB/Swiss-Prot;Acc:Q9LHN8]
AT3G13810	AtIDD11	26-48HAI	down	additive	indeterminate(ID)-domain 11 [Source:TAIR;Acc:AT3G13810]
AT3G14870		26-48HAI	down	additive	AT3G14870 protein [Source:UniProtKB/TrEMBL;Acc:Q9LKB7]
AT3G15280		26-48HAI	up	T-R-	AT3g15280/K7L4_8 [Source:UniProtKB/TrEMBL;Acc:Q9LDN8]
AT3G15351		26-48HAI	down	R-	At3g15351 [Source:UniProtKB/TrEMBL;Acc:Q9LJR1]
AT3G15353	MT3	26-48HAI	down	T+R+	Metallothionein-like protein 3 [Source:UniProtKB/Swiss-Prot;Acc:O22433]
AT3G15500	NAC055	26-48HAI	down	T+R+	NAC3 [Source:UniProtKB/TrEMBL;Acc:A0A178VLD3]
AT3G15790	MBD11	26-48HAI	down	additive	Methyl-CpG-binding domain-containing protein 11 [Source:UniProtKB/Swiss-Prot;Acc:Q9LW00]
AT3G15810		26-48HAI	down	T+R+	Protein LURP-one-related 12 [Source:UniProtKB/Swiss-Prot;Acc:Q9LVZ8]
AT3G16240	TIP2-1	26-48HAI	down	T+R+	Aquaporin TIP2-1 [Source:UniProtKB/Swiss-Prot;Acc:Q41951]
AT3G16470	JAL35	26-48HAI	down	T+R+	Jacalin-related lectin 35 [Source:UniProtKB/Swiss-Prot;Acc:O04309]
AT3G17100	BHLH147	26-48HAI	down	T+R+	AT3G17100 protein [Source:UniProtKB/TrEMBL;Acc:B9DGH0]
AT3G17580		26-48HAI	down	additive	SsrA-binding protein [Source:UniProtKB/TrEMBL;Acc:Q9LUN9]
AT3G18800		26-48HAI	up	additive	At3g18800 [Source:UniProtKB/TrEMBL;Acc:Q9LS96]
AT3G19480	PGDH3	26-48HAI	down	T+R+	D-3-phosphoglycerate dehydrogenase 3, chloroplastic [Source:UniProtKB/Swiss-Prot;Acc:Q9LT69]
AT3G19790		26-48HAI	down	R-	At3g19790 [Source:UniProtKB/TrEMBL;Acc:Q9LT29]
AT3G19800		26-48HAI	up	R+	Large ribosomal RNA subunit accumulation protein YCED homolog 2, chloroplastic [Source:UniProtKB/Swiss-Prot;Acc:Q9C5M1]
AT3G20260		26-48HAI	down	T+	DUF1666 family protein (DUF1666) [Source:UniProtKB/TrEMBL;Acc:Q8L795]
AT3G20570	ENODL9	26-48HAI	up	T-	At3g20570 [Source:UniProtKB/TrEMBL;Acc:Q9LJU1]
AT3G21380	JAL36	26-48HAI	down	additive	Jacalin-related lectin 36 [Source:UniProtKB/Swiss-Prot;Acc:Q9LIF8]
AT3G21610		26-48HAI	up	additive	Acid phosphatase/vanadium-dependent haloperoxidase-related protein [Source:UniProtKB/TrEMBL;Acc:Q8L7M6]
AT3G21640	FKBP42	26-48HAI	down	R-	Peptidylprolyl isomerase [Source:UniProtKB/TrEMBL;Acc:A0A178V6X3]
AT3G21730	FOLB3	26-48HAI	down	T+R+	7,8-dihydroneopterin aldolase [Source:UniProtKB/TrEMBL;Acc:A0A178VNM7]
AT3G22500	ECP31	26-48HAI	up	T-R-	Late embryogenesis abundant protein 32 [Source:UniProtKB/Swiss-Prot;Acc:Q9LJ95]
AT3G22600		26-48HAI	down	T+R+	AT3g22600/F16J14_17 [Source:UniProtKB/TrEMBL;Acc:Q9LJ86]
AT3G22620		26-48HAI	down	T+R+	Bifunctional inhibitor/lipid-transfer protein/seed storage 2S albumin superfamily protein [Source:UniProtKB/TrEMBL;Acc:Q9LJ85]
AT3G22790	NET1A	26-48HAI	down	T+R+	Protein NETWORKED 1A [Source:UniProtKB/Swiss-Prot;Acc:Q9LUI2]
AT3G23000	CIPK7	26-48HAI	down	T+R+	CBL-interacting serine/threonine-protein kinase 7 [Source:UniProtKB/Swiss-Prot;Acc:Q9XIW0]
AT3G23090		26-48HAI	down	T+R+	TPX2 (Targeting protein for Xklp2) protein family [Source:UniProtKB/TrEMBL;Acc:A0A1I9LQY2]
AT3G23605	PUX12	26-48HAI	down	additive	Plant UBX domain-containing protein 12 [Source:UniProtKB/Swiss-Prot;Acc:Q9LUG7]
AT3G24100		26-48HAI	down	T+	Putative uncharacterized protein AT3g24100 [Source:UniProtKB/TrEMBL;Acc:Q94K36]
AT3G25220	FKBP15-1	26-48HAI	down	additive	Peptidyl-prolyl cis-trans isomerase FKBP15-1 [Source:UniProtKB/Swiss-Prot;Acc:Q38935]
AT3G25400		26-48HAI	down	additive	dCTP pyrophosphatase-like protein [Source:UniProtKB/TrEMBL;Acc:Q9LSW0]
AT3G25580		26-48HAI	down	additive	Thioredoxin superfamily protein [Source:UniProtKB/TrEMBL;Acc:Q9LSU4]
AT3G25770	AOC2	26-48HAI	down	T+R+	AOC2 [Source:UniProtKB/TrEMBL;Acc:A0A178VKE4]
AT3G25870		26-48HAI	up	T-R-	unknown protein; BEST Arabidopsis thaliana protein match is: unknown protein (TAIR:AT1G13360.1); Ha. [Source:TAIR;Acc:AT3G25870]
AT3G25930		26-48HAI	down	T+R+	Adenine nucleotide alpha hydrolases-like superfamily protein [Source:UniProtKB/TrEMBL;Acc:Q9LU98]
AT3G26020		26-48HAI	down	T+	Serine/threonine protein phosphatase 2A regulatory subunit [Source:UniProtKB/TrEMBL;Acc:F4JBC4]
AT3G26520	TIP1-2	26-48HAI	down	T+R+	Aquaporin TIP1-2 [Source:UniProtKB/Swiss-Prot;Acc:Q41963]
AT3G26690	NUDT13	26-48HAI	down	T+	NUDX13 [Source:UniProtKB/TrEMBL;Acc:A0A178VBM7]
AT3G26890		26-48HAI	down	additive	AT3G26890 protein [Source:UniProtKB/TrEMBL;Acc:Q949N7]
AT3G27310	PUX1	26-48HAI	down	additive	Plant UBX domain-containing protein 1 [Source:UniProtKB/Swiss-Prot;Acc:Q9LK22]
AT3G27360	HTR2	26-48HAI	down	T+	Histone H3 [Source:UniProtKB/TrEMBL;Acc:Q0WRA9]
AT3G27690	LHCB2.4	26-48HAI	down	T+R+	Chlorophyll a-b binding protein, chloroplastic [Source:UniProtKB/TrEMBL;Acc:A0A1I9LMB4]
AT3G28210	SAP12	26-48HAI	down	additive	Zinc finger AN1 domain-containing stress-associated protein 12 [Source:UniProtKB/Swiss-Prot;Acc:Q67YE6]
AT3G29035	NAC59	26-48HAI	down	T+R+	NAC domain-containing protein 59 [Source:UniProtKB/Swiss-Prot;Acc:Q9LJW3]
AT3G29250	SDR4	26-48HAI	down	T+R+	Short-chain dehydrogenase reductase 4 [Source:UniProtKB/Swiss-Prot;Acc:F4J2Z7]
AT3G29350	AHP2	26-48HAI	down	T+	AHP2 [Source:UniProtKB/TrEMBL;Acc:A0A178VEN2]
AT3G29590	5MAT	26-48HAI	down	T+R+	Malonyl-CoA:anthocyanidin 5-O-glucoside-6''-O-malonyltransferase [Source:UniProtKB/Swiss-Prot;Acc:Q9LJB4]
AT3G45070		26-48HAI	down	T+R+	Sulfotransferase [Source:UniProtKB/TrEMBL;Acc:A0A1I9LRV5]
AT3G45230		26-48HAI	up	R+	Hydroxyproline-rich glycoprotein family protein [Source:UniProtKB/TrEMBL;Acc:Q9M1T6]
AT3G45850		26-48HAI	down	T+	P-loop containing nucleoside triphosphate hydrolases superfamily protein [Source:TAIR;Acc:AT3G45850]
AT3G46780	PTAC16	26-48HAI	down	T+R+	Protein PLASTID TRANSCRIPTIONALLY ACTIVE 16, chloroplastic [Source:UniProtKB/Swiss-Prot;Acc:Q9STF2]
AT3G47340	ASN1	26-48HAI	up	T-R-	DIN6 [Source:UniProtKB/TrEMBL;Acc:A0A178VBT4]
AT3G48090	EDS1	26-48HAI	down	T+R+	Protein EDS1 [Source:UniProtKB/Swiss-Prot;Acc:Q9SU72]
AT3G48100	ARR5	26-48HAI	down	T+R+	Response reactor 2 [Source:UniProtKB/TrEMBL;Acc:Q0WW39]
AT3G48350	CEP3	26-48HAI	down	T+R+	KDEL-tailed cysteine endopeptidase CEP3 [Source:UniProtKB/Swiss-Prot;Acc:Q9STL5]
AT3G48660		26-48HAI	up	T-R-	Transmembrane protein, putative (DUF 3339) [Source:UniProtKB/TrEMBL;Acc:Q9SMN3]
AT3G48740	SWEET11	26-48HAI	down	T+R+	Bidirectional sugar transporter SWEET11 [Source:UniProtKB/Swiss-Prot;Acc:Q9SMM5]
AT3G49850	TRB3	26-48HAI	down	T+	Telomere repeat-binding factor 3 [Source:UniProtKB/Swiss-Prot;Acc:Q9M2X3]
AT3G50260	ERF011	26-48HAI	down	T+	Ethylene-responsive transcription factor ERF011 [Source:UniProtKB/Swiss-Prot;Acc:Q9SNE1]
AT3G50270		26-48HAI	down	T+R+	Anthranilate N-hydroxycinnamoyl/benzoyltransferase-like protein [Source:UniProtKB/TrEMBL;Acc:Q9SNE0]
AT3G50310	MAPKKK20	26-48HAI	up	T-R-	MKKK20 [Source:UniProtKB/TrEMBL;Acc:A0A384LB13]
AT3G50520		26-48HAI	down	T+	Phosphoglycerate mutase-like protein 4 [Source:UniProtKB/Swiss-Prot;Acc:Q9SCS3]
AT3G50700	GAF1	26-48HAI	down	T+	Protein indeterminate-domain 2 [Source:UniProtKB/Swiss-Prot;Acc:Q9SCQ6]
AT3G50800		26-48HAI	down	T+R+	Uncharacterized protein At3g50800 [Source:UniProtKB/TrEMBL;Acc:Q9SVL8]
AT3G50890	ZHD7	26-48HAI	down	T+R+	ZHD7 [Source:UniProtKB/TrEMBL;Acc:A0A178VL56]
AT3G50900		26-48HAI	down	T+R+	At3g50900 [Source:UniProtKB/TrEMBL;Acc:Q9SVK9]
AT3G50970	XERO2	26-48HAI	down	R-	Dehydrin Xero 2 [Source:UniProtKB/Swiss-Prot;Acc:P42758]
AT3G51820	CHLG	26-48HAI	up	additive	Chlorophyll synthase, chloroplastic [Source:UniProtKB/Swiss-Prot;Acc:Q38833]
AT3G52170		26-48HAI	down	additive	DNA binding protein [Source:UniProtKB/TrEMBL;Acc:Q8L641]
AT3G52180	DSP4	26-48HAI	down	additive	SEX4 [Source:UniProtKB/TrEMBL;Acc:A0A178VES0]
AT3G52370	FLA15	26-48HAI	down	T+R+	FASCICLIN-like arabinogalactan protein 15 [Source:UniProtKB/TrEMBL;Acc:A0A1I9LLN6]
AT3G52400	SYP122	26-48HAI	down	T+	Syntaxin-122 [Source:UniProtKB/Swiss-Prot;Acc:Q9SVC2]
AT3G52590	RPL40B	26-48HAI	down	additive	Ubiquitin-60S ribosomal protein L40-1 [Source:UniProtKB/Swiss-Prot;Acc:B9DHA6]
AT3G52920		26-48HAI	down	T+	Transcriptional activator (DUF662) [Source:UniProtKB/TrEMBL;Acc:Q8L9S7]
AT3G53020	RPL24B	26-48HAI	down	R-	60S ribosomal protein L24-2 [Source:UniProtKB/Swiss-Prot;Acc:P38666]
AT3G53250		26-48HAI	down	T+R+	SAUR-like auxin-responsive protein family [Source:UniProtKB/TrEMBL;Acc:A0A1I9LQF0]
AT3G54580		26-48HAI	down	T+R+	Proline-rich extensin-like family protein [Source:UniProtKB/TrEMBL;Acc:F4JCZ1]
AT3G54890	LHCA1	26-48HAI	down	T+R+	Chlorophyll a-b binding protein, chloroplastic [Source:UniProtKB/TrEMBL;Acc:A0A178VBT7]
AT3G55130	ABCG19	26-48HAI	down	T+R+	ABC transporter G family member 19 [Source:UniProtKB/Swiss-Prot;Acc:Q9M3D6]
AT3G55230	DIR24	26-48HAI	down	T+R+	Dirigent protein 24 [Source:UniProtKB/Swiss-Prot;Acc:Q9M3C8]
AT3G55290		26-48HAI	down	T+R+	NAD(P)-binding Rossmann-fold superfamily protein [Source:UniProtKB/TrEMBL;Acc:Q94AL3]
AT3G55330	PPL1	26-48HAI	up	T+R+	PPL1 [Source:UniProtKB/TrEMBL;Acc:A0A178VEI8]
AT3G55520	FKBP20-1	26-48HAI	down	R-	Peptidylprolyl isomerase [Source:UniProtKB/TrEMBL;Acc:A0A178VDC9]
AT3G56240	CCH	26-48HAI	down	T+R+	Copper transport protein CCH [Source:UniProtKB/Swiss-Prot;Acc:O82089]
AT3G56350	MSD2	26-48HAI	up	T-R-	Superoxide dismutase [Source:UniProtKB/TrEMBL;Acc:A0A178VDJ0]
AT3G56480	SCAB3	26-48HAI	down	T+	Stomatal closure-related actin-binding protein 3 [Source:UniProtKB/Swiss-Prot;Acc:Q8GX05]
AT3G57020	SSL9	26-48HAI	up	R+	Protein STRICTOSIDINE SYNTHASE-LIKE 9 [Source:UniProtKB/Swiss-Prot;Acc:Q9M1J6]
AT3G57710		26-48HAI	down	T+	Protein kinase superfamily protein [Source:UniProtKB/TrEMBL;Acc:Q9SVY5]
AT3G60280	UCC3	26-48HAI	down	T+R+	Uclacyanin-3 [Source:UniProtKB/Swiss-Prot;Acc:Q96316]
AT3G61190	BAP1	26-48HAI	down	T+	BON1-associated protein 1 [Source:UniProtKB/Swiss-Prot;Acc:Q941L2]
AT3G61470	LHCA2	26-48HAI	down	T+R+	Photosystem I chlorophyll a/b-binding protein 2, chloroplastic [Source:UniProtKB/Swiss-Prot;Acc:Q9SYW8]
AT3G61930		26-48HAI	down	T+R+	Uncharacterized protein At3g61930 [Source:UniProtKB/TrEMBL;Acc:Q9M272]
AT3G62790		26-48HAI	down	T+	NADH dehydrogenase [ubiquinone] iron-sulfur protein 5-B [Source:UniProtKB/Swiss-Prot;Acc:Q9LZI6]
AT3G62960	GRXC14	26-48HAI	down	T+R+	Glutaredoxin-C14 [Source:UniProtKB/Swiss-Prot;Acc:Q9LYC5]
AT3G63140	CSP41A	26-48HAI	down	T+R+	Chloroplast stem-loop binding protein of 41 kDa a, chloroplastic [Source:UniProtKB/Swiss-Prot;Acc:Q9LYA9]
AT4G00310	MEE46	26-48HAI	down	additive	AT4G00310 protein [Source:UniProtKB/TrEMBL;Acc:O23071]
AT4G00420		26-48HAI	down	T+	Double-stranded RNA-binding domain (DsRBD)-containing protein [Source:UniProtKB/TrEMBL;Acc:F4JHB3]
AT4G00440		26-48HAI	down	T+R+	Protein of unknown function (DUF3741) [Source:TAIR;Acc:AT4G00440]
AT4G00780		26-48HAI	down	T+R+	TRAF-like family protein [Source:UniProtKB/TrEMBL;Acc:Q8VZ38]
AT4G01120	GBF2	26-48HAI	down	T+	G-box-binding factor 2 [Source:UniProtKB/Swiss-Prot;Acc:P42775]
AT4G01680	MYB55	26-48HAI	down	T+R+	Myb domain protein 55 [Source:UniProtKB/TrEMBL;Acc:Q9ZSI4]
AT4G02020	EZA1	26-48HAI	down	additive	Histone-lysine N-methyltransferase EZA1 [Source:UniProtKB/Swiss-Prot;Acc:Q9ZSM8]
AT4G02230	RPL19C	26-48HAI	down	additive	60S ribosomal protein L19-3 [Source:UniProtKB/Swiss-Prot;Acc:P49693]
AT4G02700	SULTR3;2	26-48HAI	down	T+R+	Sulfate transporter 3.2 [Source:UniProtKB/Swiss-Prot;Acc:O04289]
AT4G02710	NET1C	26-48HAI	down	T+	Protein NETWORKED 1C [Source:UniProtKB/Swiss-Prot;Acc:Q9ZQX8]
AT4G02770	PSAD1	26-48HAI	down	T+R+	Photosystem I reaction center subunit II-1, chloroplastic [Source:UniProtKB/Swiss-Prot;Acc:Q9S7H1]
AT4G02800		26-48HAI	down	T+R+	At4g02800 [Source:UniProtKB/TrEMBL;Acc:Q9SY05]
AT4G02850		26-48HAI	down	T+R+	At4g02850 [Source:UniProtKB/TrEMBL;Acc:Q66GM9]
AT4G04745		26-48HAI	down	T-R-	At4g04745 [Source:UniProtKB/TrEMBL;Acc:Q6NL28]
AT4G05180	PSBQ2	26-48HAI	down	T+R+	Oxygen-evolving enhancer protein 3-2, chloroplastic [Source:UniProtKB/Swiss-Prot;Acc:Q41932]
AT4G06744		26-48HAI	down	T+R+	Uncharacterized protein At4g06744 [Source:UniProtKB/Swiss-Prot;Acc:Q8W3M4]
AT4G08300		26-48HAI	down	T+R+	WAT1-related protein At4g08300 [Source:UniProtKB/Swiss-Prot;Acc:Q501F8]
AT4G08555		26-48HAI	down	T+R+	At4g08555 [Source:UniProtKB/TrEMBL;Acc:Q8GWL6]
AT4G08870	ARGAH2	26-48HAI	down	T+R+	ARGAH2 [Source:UniProtKB/TrEMBL;Acc:A0A178V1K8]
AT4G09890		26-48HAI	down	T+R+	At4g09890 [Source:UniProtKB/TrEMBL;Acc:Q9T0E8]
AT4G10060		26-48HAI	down	T+R+	Non-lysosomal glucosylceramidase [Source:UniProtKB/TrEMBL;Acc:F4JLJ2]
AT4G10920	KELP	26-48HAI	down	additive	Uncharacterized protein At4g10920 [Source:UniProtKB/TrEMBL;Acc:Q0WP62]
AT4G11190	DIR13	26-48HAI	down	T+R+	Dirigent protein 13 [Source:UniProtKB/Swiss-Prot;Acc:Q9T017]
AT4G11210	DIR14	26-48HAI	down	T+R+	Dirigent protein [Source:UniProtKB/TrEMBL;Acc:A0A178V5P7]
AT4G11310	RDL4	26-48HAI	up	T-R-	Probable cysteine protease RDL4 [Source:UniProtKB/Swiss-Prot;Acc:Q9SUT0]
AT4G12520		26-48HAI	down	T+R+	At4g12520 [Source:UniProtKB/TrEMBL;Acc:Q9S7U3]
AT4G12590		26-48HAI	up	additive	ER membrane protein complex subunit 3 [Source:UniProtKB/TrEMBL;Acc:Q9SU27]
AT4G12870		26-48HAI	up	additive	Gamma interferon responsive lysosomal thiol (GILT) reductase family protein [Source:UniProtKB/TrEMBL;Acc:Q8VY56]
AT4G12980		26-48HAI	up	additive	Cytochrome b561 and DOMON domain-containing protein At4g12980 [Source:UniProtKB/Swiss-Prot;Acc:Q9SV71]
AT4G13580	DIR18	26-48HAI	down	T+R+	Dirigent protein 18 [Source:UniProtKB/Swiss-Prot;Acc:Q9T0H8]
AT4G13850	RBG2	26-48HAI	down	T-R-	Glycine-rich RNA-binding protein 2, mitochondrial [Source:UniProtKB/Swiss-Prot;Acc:Q9SVM8]
AT4G14020		26-48HAI	down	T+R+	At4g14020 [Source:UniProtKB/TrEMBL;Acc:O23263]
AT4G14342		26-48HAI	down	additive	Splicing factor 3B subunit 5/RDS3 complex subunit 10 [Source:TAIR;Acc:AT4G14342]
AT4G14430	ECI2	26-48HAI	up	T-R-	PEC12 [Source:UniProtKB/TrEMBL;Acc:A0A178UV55]
AT4G14560	IAA1	26-48HAI	down	T+R+	Auxin-responsive protein [Source:UniProtKB/TrEMBL;Acc:Q67YC2]
AT4G14770	TCX2	26-48HAI	down	T+R+	Protein tesmin/TSO1-like CXC 2 [Source:UniProtKB/Swiss-Prot;Acc:F4JIF5]
AT4G15140		26-48HAI	down	T+R+	AT4g15140/dl3615c [Source:UniProtKB/TrEMBL;Acc:Q94JV9]
AT4G15802	HSBP	26-48HAI	down	additive	Heat shock factor-binding protein [Source:UniProtKB/Swiss-Prot;Acc:Q8GW48]
AT4G15830		26-48HAI	down	T+R+	ARM repeat superfamily protein [Source:UniProtKB/TrEMBL;Acc:F4JKW9]
AT4G16190	RD19C	26-48HAI	down	T+R+	Probable cysteine protease RD19C [Source:UniProtKB/Swiss-Prot;Acc:Q9SUL1]
AT4G16520	ATG8F	26-48HAI	down	T+	Ubiquitin-like superfamily protein [Source:TAIR;Acc:AT4G16520]
AT4G16670		26-48HAI	down	T+R+	At4g16670 [Source:UniProtKB/TrEMBL;Acc:Q5HZ31]
AT4G17240		26-48HAI	down	T+R+	unknown protein; FUNCTIONS IN: molecular_function unknown; INVOLVED IN: biological_process unknown; LOCATED IN: chloroplast; EXPRESSED IN: 16 plant structures; EXPRESSED DURING: 8 growth stages; Ha. [Source:TAIR;Acc:AT4G17240]
AT4G17245		26-48HAI	down	T+R+	AT4g17240/dl4655c [Source:UniProtKB/TrEMBL;Acc:Q940N3]
AT4G17310		26-48HAI	up	T-	At4g17310 [Source:UniProtKB/TrEMBL;Acc:Q949V8]
AT4G17340	TIP2-2	26-48HAI	down	T+R+	TIP2 [Source:UniProtKB/TrEMBL;Acc:A0A178UVY8]
AT4G18593		26-48HAI	down	R-	Probable inactive dual specificity protein phosphatase-like At4g18593 [Source:UniProtKB/Swiss-Prot;Acc:Q570P7]
AT4G19610		26-48HAI	down	R-	Nucleotide/nucleic acid binding protein [Source:UniProtKB/TrEMBL;Acc:F4JT92]
AT4G19680	IRT2	26-48HAI	down	T+R+	Fe(2+) transport protein 2 [Source:UniProtKB/Swiss-Prot;Acc:O81850]
AT4G20260	PCAP1	26-48HAI	down	T+R+	plasma-membrane associated cation-binding protein 1 [Source:TAIR;Acc:AT4G20260]
AT4G21190	EMB1417	26-48HAI	down	T+	Pentatricopeptide repeat-containing protein At4g21190 [Source:UniProtKB/Swiss-Prot;Acc:Q8LG95]
AT4G21445		26-48HAI	down	T+R+	At4g21445 [Source:UniProtKB/TrEMBL;Acc:Q8W1B3]
AT4G21910		26-48HAI	up	additive	MATE efflux family protein [Source:TAIR;Acc:AT4G21910]
AT4G22490		26-48HAI	down	T+R+	Bifunctional inhibitor/lipid-transfer protein/seed storage 2S albumin superfamily protein [Source:UniProtKB/TrEMBL;Acc:Q9SUX0]
AT4G22666		26-48HAI	down	T+R+	Bifunctional inhibitor/lipid-transfer protein/seed storage 2S albumin superfamily protein [Source:UniProtKB/TrEMBL;Acc:Q1G3I0]
AT4G22745	MBD1	26-48HAI	down	additive	MBD1 [Source:UniProtKB/TrEMBL;Acc:A0A178UWM3]
AT4G22830		26-48HAI	up	R+	unknown protein; FUNCTIONS IN: molecular_function unknown; INVOLVED IN: biological_process unknown; LOCATED IN: chloroplast; EXPRESSED IN: 20 plant structures; EXPRESSED DURING: 13 growth stages; CONTAINS InterPro DOMAIN/s: Protein of unknown functi /.../2499 (InterPro:IPR019634); Ha. [Source:TAIR;Acc:AT4G22830]
AT4G22880	LDOX	26-48HAI	down	T+R+	AT4G22880 protein [Source:UniProtKB/TrEMBL;Acc:Q0WWD6]
AT4G23400	PIP1-5	26-48HAI	down	T+R+	PIP1D [Source:UniProtKB/TrEMBL;Acc:A0A178V129]
AT4G23560	AtGH9B15	26-48HAI	down	T+R+	Endoglucanase 20 [Source:UniProtKB/Swiss-Prot;Acc:Q9SUS0]
AT4G23670		26-48HAI	down	T+R+	AT4G23670 protein [Source:UniProtKB/TrEMBL;Acc:Q9SUR0]
AT4G23680		26-48HAI	down	T+R+	AT4g23680/F9D16_150 [Source:UniProtKB/TrEMBL;Acc:Q9SUQ9]
AT4G23800	HMGB6	26-48HAI	down	T+R+	High mobility group B protein 6 [Source:UniProtKB/Swiss-Prot;Acc:Q9SUP7]
AT4G24350		26-48HAI	down	T+R+	Phosphorylase superfamily protein [Source:UniProtKB/TrEMBL;Acc:Q94K59]
AT4G24760		26-48HAI	up	additive	Alpha/beta-Hydrolases superfamily protein [Source:UniProtKB/TrEMBL;Acc:Q9SB70]
AT4G25140	OLEO1	26-48HAI	up	T-R-	Oleosin [Source:UniProtKB/TrEMBL;Acc:A0A178V1V3]
AT4G25660		26-48HAI	down	T+	At4g25660 [Source:UniProtKB/TrEMBL;Acc:Q9SZZ4]
AT4G25770		26-48HAI	up	R+	alpha/beta-Hydrolases superfamily protein [Source:TAIR;Acc:AT4G25770]
AT4G26010		26-48HAI	down	T+R+	Peroxidase superfamily protein [Source:TAIR;Acc:AT4G26010]
AT4G26220		26-48HAI	down	T+R+	Probable caffeoyl-CoA O-methyltransferase At4g26220 [Source:UniProtKB/Swiss-Prot;Acc:Q9C5D7]
AT4G26320	AGP13	26-48HAI	down	T+R+	Arabinogalactan peptide 13 [Source:UniProtKB/Swiss-Prot;Acc:Q9STQ3]
AT4G26630		26-48HAI	down	T+	DEK domain-containing chromatin associated protein [Source:UniProtKB/TrEMBL;Acc:Q9SUA1]
AT4G26740	PXG1	26-48HAI	up	T-R-	Peroxygenase 1 [Source:UniProtKB/Swiss-Prot;Acc:O81270]
AT4G27090	RPL14B	26-48HAI	down	R-	AT4G27090 protein [Source:UniProtKB/TrEMBL;Acc:B9DHP0]
AT4G27140	AT2S1	26-48HAI	up	T-R-	2S seed storage protein 1 [Source:UniProtKB/Swiss-Prot;Acc:P15457]
AT4G27160	AT2S3	26-48HAI	up	T-R-	2S seed storage protein 3 [Source:UniProtKB/Swiss-Prot;Acc:P15459]
AT4G27350		26-48HAI	up	R+	Membrane lipoprotein lipid attachment site-like protein, putative (DUF1223) [Source:UniProtKB/TrEMBL;Acc:O81838]
AT4G28520	CRC	26-48HAI	up	T-R-	12S seed storage protein CRC [Source:UniProtKB/Swiss-Prot;Acc:Q96318]
AT4G28750	PSAE1	26-48HAI	down	T+R+	Photosystem I reaction center subunit IV A, chloroplastic [Source:UniProtKB/Swiss-Prot;Acc:Q9S831]
AT4G29160	VPS32.2	26-48HAI	down	T+	Vacuolar protein sorting-associated protein 32 homolog 2 [Source:UniProtKB/Swiss-Prot;Acc:Q9SZE4]
AT4G29590		26-48HAI	up	additive	S-adenosyl-L-methionine-dependent methyltransferases superfamily protein [Source:UniProtKB/TrEMBL;Acc:Q9SU88]
AT4G30220	RUXF	26-48HAI	down	additive	Small nuclear ribonucleoprotein F [Source:UniProtKB/TrEMBL;Acc:F4JPK5]
AT4G30240		26-48HAI	down	T+	AT4g30240/F9N11_90 [Source:UniProtKB/TrEMBL;Acc:Q944G8]
AT4G30320		26-48HAI	down	T+R+	CAP (Cysteine-rich secretory proteins, Antigen 5, and Pathogenesis-related 1 protein) superfamily protein [Source:UniProtKB/TrEMBL;Acc:Q9M0C8]
AT4G30460		26-48HAI	down	T+R+	Glycine-rich protein [Source:UniProtKB/TrEMBL;Acc:Q9M0B4]
AT4G31240		26-48HAI	down	additive	Probable nucleoredoxin 3 [Source:UniProtKB/Swiss-Prot;Acc:Q8VZQ0]
AT4G31310		26-48HAI	down	T+	AIG2-like (avirulence induced gene) family protein [Source:TAIR;Acc:AT4G31310]
AT4G31320		26-48HAI	down	R-	Auxin induced like-protein [Source:UniProtKB/TrEMBL;Acc:O49581]
AT4G31380	FLP1	26-48HAI	down	T+R+	Flowering-promoting factor 1-like protein 1 [Source:UniProtKB/Swiss-Prot;Acc:Q5Q0B3]
AT4G31910	BAT1	26-48HAI	down	T+R+	Brassinosteroid-related acyltransferase 1 [Source:UniProtKB/Swiss-Prot;Acc:Q9SZ58]
AT4G31985	RPL39A	26-48HAI	down	additive	60S ribosomal protein L39-1 [Source:UniProtKB/Swiss-Prot;Acc:P51424]
AT4G32330	WDL5	26-48HAI	down	T+	Protein WVD2-like 5 [Source:UniProtKB/Swiss-Prot;Acc:Q94C48]
AT4G33145		26-48HAI	down	T-R-	Putative uncharacterized protein [Source:UniProtKB/TrEMBL;Acc:Q1G3K5]
AT4G33150		26-48HAI	down	T+R+	Lysine-ketoglutarate reductase/saccharopine dehydrogenase bifunctional enzyme [Source:UniProtKB/TrEMBL;Acc:F4JVY8]
AT4G33550		26-48HAI	down	T+R+	At4g33550 [Source:UniProtKB/TrEMBL;Acc:Q6NLG8]
AT4G34050	CCoAOMT1	26-48HAI	down	T+R+	S-adenosyl-L-methionine-dependent methyltransferases superfamily protein [Source:TAIR;Acc:AT4G34050]
AT4G34760	SAUR50	26-48HAI	down	additive	Auxin-responsive protein SAUR50 [Source:UniProtKB/Swiss-Prot;Acc:O65695]
AT4G34920		26-48HAI	down	T+R+	AT4g34920/F11I11_160 [Source:UniProtKB/TrEMBL;Acc:Q9SW43]
AT4G35550	WOX13	26-48HAI	down	additive	WOX13 [Source:UniProtKB/TrEMBL;Acc:A0A178UZQ1]
AT4G35570	HMGB5	26-48HAI	down	R-	High mobility group B protein 5 [Source:UniProtKB/Swiss-Prot;Acc:O49597]
AT4G35905		26-48HAI	down	additive	At4g35905 [Source:UniProtKB/TrEMBL;Acc:Q8LG27]
AT4G36730	GBF1	26-48HAI	down	additive	Z-box binding factor 2 protein [Source:UniProtKB/TrEMBL;Acc:Q5K1L6]
AT4G36990	HSFB1	26-48HAI	down	additive	Heat stress transcription factor B-1 [Source:UniProtKB/Swiss-Prot;Acc:Q96320]
AT4G37090		26-48HAI	down	T-R-	UDP-N-acetylmuramoyl-L-alanyl-D-glutamate-2, 6-diaminopimelate ligase [Source:UniProtKB/TrEMBL;Acc:O23177]
AT4G37120	SMP2	26-48HAI	down	additive	SMP2 [Source:UniProtKB/TrEMBL;Acc:A0A178UW38]
AT4G37460	SRFR1	26-48HAI	down	additive	SRFR1 [Source:UniProtKB/TrEMBL;Acc:A0A178V335]
AT4G37490	CYCB1-1	26-48HAI	down	T+	Cyclin-B1-1 [Source:UniProtKB/Swiss-Prot;Acc:P30183]
AT4G37750	ANT	26-48HAI	down	T+	AP2-like ethylene-responsive transcription factor ANT [Source:UniProtKB/Swiss-Prot;Acc:Q38914]
AT4G37800	XTH7	26-48HAI	down	T+R+	Probable xyloglucan endotransglucosylase/hydrolase protein 7 [Source:UniProtKB/Swiss-Prot;Acc:Q8LER3]
AT4G37925	NDHM	26-48HAI	down	T+R+	NAD(P)H-quinone oxidoreductase subunit M, chloroplastic [Source:UniProtKB/Swiss-Prot;Acc:Q2V2S7]
AT4G38410		26-48HAI	down	T+	At4g38410 [Source:UniProtKB/TrEMBL;Acc:Q8GY17]
AT4G38620	MYB4	26-48HAI	down	T+R+	Transcription repressor MYB4 [Source:UniProtKB/Swiss-Prot;Acc:Q9SZP1]
AT4G38690		26-48HAI	down	T+R+	AT4g38690/F20M13_250 [Source:UniProtKB/TrEMBL;Acc:Q9SZP6]
AT4G38770	PRP4	26-48HAI	down	T+R+	Proline-rich protein 4 [Source:UniProtKB/Swiss-Prot;Acc:Q9T0I5]
AT4G38840		26-48HAI	down	T+R+	At4g38840 [Source:UniProtKB/TrEMBL;Acc:Q9T0J2]
AT4G39795	FLZ7	26-48HAI	down	T+	Protein of unknown function (DUF581) [Source:TAIR;Acc:AT4G39795]
AT4G40090	AGP3	26-48HAI	down	T+R+	AGP3 [Source:UniProtKB/TrEMBL;Acc:A0A178USX4]
AT5G01790		26-48HAI	down	T+R+	At5g01790 [Source:UniProtKB/TrEMBL;Acc:Q6NNJ2]
AT5G02040	PRA1A1	26-48HAI	up	additive	PRA1 family protein A1 [Source:UniProtKB/Swiss-Prot;Acc:Q9LZM7]
AT5G02230		26-48HAI	down	T+R+	Haloacid dehalogenase-like hydrolase (HAD) superfamily protein [Source:TAIR;Acc:AT5G02230]
AT5G02450	RPL36C	26-48HAI	down	additive	60S ribosomal protein L36-3 [Source:UniProtKB/Swiss-Prot;Acc:Q9LZ57]
AT5G02580		26-48HAI	down	T-R-	Argininosuccinate lyase [Source:UniProtKB/TrEMBL;Acc:Q84TG0]
AT5G03760	CSLA9	26-48HAI	down	T+R+	Glucomannan 4-beta-mannosyltransferase 9 [Source:UniProtKB/Swiss-Prot;Acc:Q9LZR3]
AT5G03905		26-48HAI	down	additive	Iron-sulfur assembly protein IscA-like 2, mitochondrial [Source:UniProtKB/Swiss-Prot;Acc:Q8LCY2]
AT5G04120	IPSP	26-48HAI	down	T+R+	Metal-independent phosphoserine phosphatase [Source:UniProtKB/Swiss-Prot;Acc:F4KI56]
AT5G04140	GLU1	26-48HAI	down	T+R+	glutamate synthase 1 [Source:TAIR;Acc:AT5G04140]
AT5G04470	SIM	26-48HAI	down	additive	Cyclin-dependent protein kinase inhibitor SIM [Source:UniProtKB/Swiss-Prot;Acc:Q9LZ78]
AT5G04830		26-48HAI	down	T+	Nuclear transport factor 2 (NTF2) family protein [Source:UniProtKB/TrEMBL;Acc:Q9FMC7]
AT5G04900	NOL	26-48HAI	up	R+	Chlorophyll(ide) b reductase NOL, chloroplastic [Source:UniProtKB/Swiss-Prot;Acc:Q8LEU3]
AT5G04960	PME46	26-48HAI	down	T+R+	Pectinesterase [Source:UniProtKB/TrEMBL;Acc:A0A178UR22]
AT5G05210		26-48HAI	down	additive	AT5g05210/K2A11_8 [Source:UniProtKB/TrEMBL;Acc:Q9FLD3]
AT5G06110		26-48HAI	down	additive	Cell division related protein-like [Source:UniProtKB/TrEMBL;Acc:Q9LHS5]
AT5G06690	WCRKC1	26-48HAI	down	T+	WCRKC thioredoxin 1 [Source:UniProtKB/TrEMBL;Acc:F4K3Y1]
AT5G06839	TGA10	26-48HAI	down	additive	Transcription factor TGA10 [Source:UniProtKB/Swiss-Prot;Acc:E3VNM4]
AT5G06910	ATJ6	26-48HAI	down	R-	Chaperone protein dnaJ 6 [Source:UniProtKB/Swiss-Prot;Acc:Q9FL54]
AT5G06930		26-48HAI	down	T+R+	Nucleolar-like protein [Source:UniProtKB/TrEMBL;Acc:Q0WQA5]
AT5G08080	SYP132	26-48HAI	down	additive	Syntaxin of plants 132 [Source:UniProtKB/TrEMBL;Acc:F4K9K2]
AT5G10770		26-48HAI	down	T+R+	Aspartyl protease family protein At5g10770 [Source:UniProtKB/Swiss-Prot;Acc:Q8S9J6]
AT5G11060	KNAT4	26-48HAI	down	T+R+	KNAT4 [Source:UniProtKB/TrEMBL;Acc:A0A178UC59]
AT5G11950	LOG8	26-48HAI	up	additive	Cytokinin riboside 5'-monophosphate phosphoribohydrolase [Source:UniProtKB/TrEMBL;Acc:A0A178UJ28]
AT5G14030		26-48HAI	up	additive	Translocon-associated protein subunit beta [Source:UniProtKB/TrEMBL;Acc:Q94BY3]
AT5G14370		26-48HAI	down	T+R+	CCT motif family protein [Source:UniProtKB/TrEMBL;Acc:Q949T9]
AT5G14740	BCA2	26-48HAI	down	T+R+	Beta carbonic anhydrase 2, chloroplastic [Source:UniProtKB/Swiss-Prot;Acc:P42737]
AT5G15510		26-48HAI	down	T+R+	TPX2 (Targeting protein for Xklp2) protein family [Source:UniProtKB/TrEMBL;Acc:F4K9U0]
AT5G15750		26-48HAI	down	T-R-	Alpha-L RNA-binding motif/Ribosomal protein S4 family protein [Source:UniProtKB/TrEMBL;Acc:Q683D4]
AT5G15970	KIN2	26-48HAI	down	T+R+	KIN2 [Source:UniProtKB/TrEMBL;Acc:A0A384KRF8]
AT5G16030		26-48HAI	down	T+R+	unknown protein; BEST Arabidopsis thaliana protein match is: unknown protein (TAIR:AT3G02500.1); Ha. [Source:TAIR;Acc:AT5G16030]
AT5G16060		26-48HAI	down	R-	COX assembly mitochondrial protein [Source:UniProtKB/TrEMBL;Acc:A0A178UR08]
AT5G16680		26-48HAI	down	additive	RING/FYVE/PHD zinc finger superfamily protein [Source:UniProtKB/TrEMBL;Acc:F4KE59]
AT5G16780	DOT2	26-48HAI	down	additive	MDF [Source:UniProtKB/TrEMBL;Acc:A0A178UP47]
AT5G17220	GSTF12	26-48HAI	down	T+R+	Glutathione S-transferase F12 [Source:UniProtKB/Swiss-Prot;Acc:Q9FE46]
AT5G17450	HIPP21	26-48HAI	down	T+R+	Heavy metal-associated isoprenylated plant protein 21 [Source:UniProtKB/Swiss-Prot;Acc:Q9LF57]
AT5G17550	PEX19-2	26-48HAI	down	R-	PEX19-2 [Source:UniProtKB/TrEMBL;Acc:A0A178UP73]
AT5G17660		26-48HAI	up	additive	At5g17660 [Source:UniProtKB/TrEMBL;Acc:Q8L8R4]
AT5G17930		26-48HAI	down	R-	MIF4G domain-containing protein / MA3 domain-containing protein [Source:UniProtKB/TrEMBL;Acc:Q67Z79]
AT5G18500		26-48HAI	down	T+R+	Probable receptor-like protein kinase At5g18500 [Source:UniProtKB/Swiss-Prot;Acc:Q8LEB6]
AT5G19151		26-48HAI	down	additive	unknown protein; FUNCTIONS IN: molecular_function unknown; INVOLVED IN: biological_process unknown; LOCATED IN: endomembrane system; Ha. [Source:TAIR;Acc:AT5G19151]
AT5G19190		26-48HAI	down	T+R+	Uncharacterized protein At5g19190/T24G5_90 [Source:UniProtKB/TrEMBL;Acc:Q8GYS0]
AT5G19370		26-48HAI	up	additive	Rhodanese-like/PpiC domain-containing protein 12, chloroplastic [Source:UniProtKB/Swiss-Prot;Acc:Q93WI0]
AT5G19480	MED19B	26-48HAI	down	additive	Probable mediator of RNA polymerase II transcription subunit 19b [Source:UniProtKB/Swiss-Prot;Acc:Q6NQD9]
AT5G20080	CBR2	26-48HAI	up	additive	NADH-cytochrome b5 reductase-like protein [Source:UniProtKB/Swiss-Prot;Acc:P83291]
AT5G20150	SPX1	26-48HAI	down	T+	SPX domain-containing protein 1 [Source:UniProtKB/Swiss-Prot;Acc:Q8LBH4]
AT5G20160		26-48HAI	down	T-R-	Ribosomal protein L7Ae/L30e/S12e/Gadd45 family protein [Source:UniProtKB/TrEMBL;Acc:F4K455]
AT5G20630	GER3	26-48HAI	down	T+R+	Germin-like protein subfamily 3 member 3 [Source:UniProtKB/Swiss-Prot;Acc:P94072]
AT5G22310		26-48HAI	down	T+R+	AT5g22310/MWD9_9 [Source:UniProtKB/TrEMBL;Acc:Q93ZM2]
AT5G22350	ELM1	26-48HAI	up	additive	Mitochondrial fission protein ELM1 [Source:UniProtKB/Swiss-Prot;Acc:Q93YN4]
AT5G22410	PER60	26-48HAI	down	T+R+	Peroxidase 60 [Source:UniProtKB/Swiss-Prot;Acc:Q9FMR0]
AT5G22630	ADT5	26-48HAI	down	T+R+	Arogenate dehydratase [Source:UniProtKB/TrEMBL;Acc:A0A178UL55]
AT5G23060	CAS	26-48HAI	down	T+R+	Calcium sensing receptor, chloroplastic [Source:UniProtKB/Swiss-Prot;Acc:Q9FN48]
AT5G23660	SWEET12	26-48HAI	down	T+R+	Bidirectional sugar transporter SWEET12 [Source:UniProtKB/Swiss-Prot;Acc:O82587]
AT5G23730	RUP2	26-48HAI	up	additive	WD repeat-containing protein RUP2 [Source:UniProtKB/Swiss-Prot;Acc:Q9FFA7]
AT5G23750		26-48HAI	down	T+R+	Remorin family protein [Source:TAIR;Acc:AT5G23750]
AT5G24314	PTAC7	26-48HAI	down	T+	plastid transcriptionally active7 [Source:TAIR;Acc:AT5G24314]
AT5G24890		26-48HAI	down	additive	At5g24890 [Source:UniProtKB/TrEMBL;Acc:Q8L9W8]
AT5G25890	IAA28	26-48HAI	down	T+R+	Auxin-responsive protein [Source:UniProtKB/TrEMBL;Acc:Q2VWA1]
AT5G28640	GIF1	26-48HAI	down	R-	GRF1-interacting factor 1 [Source:UniProtKB/Swiss-Prot;Acc:Q8L8A5]
AT5G35200		26-48HAI	down	T+R+	Putative clathrin assembly protein At5g35200 [Source:UniProtKB/Swiss-Prot;Acc:Q9LHS0]
AT5G35660		26-48HAI	up	T-R-	Glycine-rich protein family [Source:UniProtKB/TrEMBL;Acc:Q9FJS3]
AT5G35680		26-48HAI	down	R-	Nucleic acid-binding, OB-fold-like protein [Source:UniProtKB/TrEMBL;Acc:F4K1D3]
AT5G37070		26-48HAI	down	T+	At5g37070 [Source:UniProtKB/TrEMBL;Acc:Q9FHW0]
AT5G37190	CIP4	26-48HAI	down	additive	COP1-interacting protein 4 [Source:UniProtKB/TrEMBL;Acc:Q9FHU3]
AT5G37475		26-48HAI	down	R-	Eukaryotic translation initiation factor 3 subunit J [Source:UniProtKB/TrEMBL;Acc:Q8GRX2]
AT5G37550		26-48HAI	down	T+R+	At5g37550 [Source:UniProtKB/TrEMBL;Acc:Q9FGI2]
AT5G38020		26-48HAI	down	T+R+	At5g38020 [Source:UniProtKB/TrEMBL;Acc:Q84MB1]
AT5G38200		26-48HAI	down	additive	Class I glutamine amidotransferase-like superfamily protein [Source:UniProtKB/TrEMBL;Acc:F4KA45]
AT5G38300		26-48HAI	down	T+R+	At5g38300 [Source:UniProtKB/TrEMBL;Acc:Q1ECL9]
AT5G38720		26-48HAI	down	additive	unknown protein; Ha. [Source:TAIR;Acc:AT5G38720]
AT5G39730	AIG2LB	26-48HAI	down	additive	AIG2-like protein B [Source:UniProtKB/Swiss-Prot;Acc:Q9FIX1]
AT5G40540		26-48HAI	down	additive	Protein kinase ATN1 [Source:UniProtKB/TrEMBL;Acc:Q9FM43]
AT5G40690		26-48HAI	down	T+R+	At5g40690 [Source:UniProtKB/TrEMBL;Acc:Q9FM29]
AT5G40930	TOM20-4	26-48HAI	down	R-	Mitochondrial import receptor subunit TOM20-4 [Source:UniProtKB/Swiss-Prot;Acc:P82805]
AT5G41340	UBC4	26-48HAI	down	additive	Ubiquitin-conjugating enzyme E2 4 [Source:UniProtKB/Swiss-Prot;Acc:P42748]
AT5G41350		26-48HAI	down	additive	RING/U-box superfamily protein [Source:TAIR;Acc:AT5G41350]
AT5G41790	CIP1	26-48HAI	down	T+R+	COP1-interactive protein 1 [Source:UniProtKB/Swiss-Prot;Acc:F4JZY1]
AT5G41910	MED10A	26-48HAI	down	additive	Mediator of RNA polymerase II transcription subunit 10a [Source:UniProtKB/Swiss-Prot;Acc:Q9FHZ2]
AT5G42000		26-48HAI	up	additive	At5g42000 [Source:UniProtKB/TrEMBL;Acc:Q9FHY3]
AT5G42030	ABIL4	26-48HAI	down	T+R+	ABL interactor-like protein 4 [Source:TAIR;Acc:AT5G42030]
AT5G42060		26-48HAI	down	T-R-	Mediator-associated protein 3 [Source:UniProtKB/Swiss-Prot;Acc:Q9FHX8]
AT5G42800	DFRA	26-48HAI	down	T+R+	Dihydroflavonol reductase [Source:UniProtKB/TrEMBL;Acc:B1GV15]
AT5G43580		26-48HAI	down	T+R+	Serine protease inhibitor, potato inhibitor I-type family protein [Source:UniProtKB/TrEMBL;Acc:F4K627]
AT5G43750	PNSB5	26-48HAI	down	T+R+	PnsB5 [Source:UniProtKB/TrEMBL;Acc:A0A178UJI2]
AT5G44130	FLA13	26-48HAI	down	T+R+	Fasciclin-like arabinogalactan protein 13 [Source:UniProtKB/Swiss-Prot;Acc:Q9FFH6]
AT5G44440		26-48HAI	down	T+R+	FAD-binding Berberine family protein [Source:TAIR;Acc:AT5G44440]
AT5G44580		26-48HAI	down	T+R+	AT5g44580/K15C23_2 [Source:UniProtKB/TrEMBL;Acc:Q9LU08]
AT5G44680		26-48HAI	down	T+	DNA glycosylase superfamily protein [Source:UniProtKB/TrEMBL;Acc:Q9FIZ5]
AT5G45600	TAF14B	26-48HAI	down	additive	Transcription initiation factor TFIID subunit 14b [Source:UniProtKB/Swiss-Prot;Acc:Q9FH40]
AT5G45940	NUDT11	26-48HAI	down	T+R+	Nudix hydrolase 11 [Source:UniProtKB/Swiss-Prot;Acc:Q8LET2]
AT5G46710		26-48HAI	down	T+	At5g46710 [Source:UniProtKB/TrEMBL;Acc:Q9FIQ4]
AT5G46840		26-48HAI	down	additive	At5g46840 [Source:UniProtKB/TrEMBL;Acc:Q9LUK6]
AT5G46890		26-48HAI	down	T+R+	Bifunctional inhibitor/lipid-transfer protein/seed storage 2S albumin superfamily protein [Source:UniProtKB/TrEMBL;Acc:Q9FJS1]
AT5G46900		26-48HAI	down	T+R+	Bifunctional inhibitor/lipid-transfer protein/seed storage 2S albumin superfamily protein [Source:UniProtKB/TrEMBL;Acc:Q39100]
AT5G47710	CAR11	26-48HAI	down	R-	Protein C2-DOMAIN ABA-RELATED 11 [Source:UniProtKB/Swiss-Prot;Acc:Q9FIK8]
AT5G47980	BAHD1	26-48HAI	down	T+R+	BAHD acyltransferase At5g47980 [Source:UniProtKB/Swiss-Prot;Acc:Q9FI40]
AT5G48010	THAS1	26-48HAI	down	T+R+	Thalianol synthase [Source:UniProtKB/Swiss-Prot;Acc:Q9FI37]
AT5G48250	COL10	26-48HAI	down	T+	Zinc finger protein CONSTANS-LIKE 10 [Source:UniProtKB/Swiss-Prot;Acc:Q9LUA9]
AT5G48335		26-48HAI	down	additive	At5g48335 [Source:UniProtKB/TrEMBL;Acc:Q6AWV7]
AT5G48460	FIM2	26-48HAI	down	T+R+	Fimbrin-2 [Source:UniProtKB/Swiss-Prot;Acc:O50064]
AT5G48490		26-48HAI	down	T+R+	At5g48490 [Source:UniProtKB/TrEMBL;Acc:Q9LV65]
AT5G48900		26-48HAI	down	T+R+	Probable pectate lyase 20 [Source:UniProtKB/Swiss-Prot;Acc:Q93WF1]
AT5G49230	DI19-7	26-48HAI	up	additive	Protein DEHYDRATION-INDUCED 19 homolog 7 [Source:UniProtKB/Swiss-Prot;Acc:Q9FJ17]
AT5G49450	BZIP1	26-48HAI	down	T+R+	Basic leucine zipper 1 [Source:UniProtKB/Swiss-Prot;Acc:Q9FGX2]
AT5G50430	UBC33	26-48HAI	down	additive	Probable ubiquitin-conjugating enzyme E2 33 [Source:UniProtKB/Swiss-Prot;Acc:Q9FK29]
AT5G51730		26-48HAI	down	R-	RNA-binding (RRM/RBD/RNP motifs) family protein [Source:UniProtKB/TrEMBL;Acc:F4KDD0]
AT5G51780		26-48HAI	down	T+R+	basic helix-loop-helix (bHLH) DNA-binding superfamily protein [Source:TAIR;Acc:AT5G51780]
AT5G51890	PER66	26-48HAI	down	T+R+	Peroxidase 66 [Source:UniProtKB/Swiss-Prot;Acc:Q9LT91]
AT5G51940	NRPB6A	26-48HAI	down	R-	NRPE6A [Source:UniProtKB/TrEMBL;Acc:A0A178UA32]
AT5G52060	BAG1	26-48HAI	down	T+R+	BAG family molecular chaperone regulator 1 [Source:UniProtKB/Swiss-Prot;Acc:Q0WUQ1]
AT5G52200	I-2	26-48HAI	down	R-	Protein phosphatase inhibitor 2 [Source:UniProtKB/Swiss-Prot;Acc:Q9LTK0]
AT5G52220		26-48HAI	down	additive	Chromosome transmission fidelity-like protein [Source:UniProtKB/TrEMBL;Acc:F4KEU4]
AT5G52640	HSP90-1	26-48HAI	down	R-	Heat shock protein 90-1 [Source:UniProtKB/Swiss-Prot;Acc:P27323]
AT5G52882		26-48HAI	down	T+R+	P-loop containing nucleoside triphosphate hydrolases superfamily protein [Source:UniProtKB/TrEMBL;Acc:F4KHN5]
AT5G53045		26-48HAI	down	R-	At5g53043 [Source:UniProtKB/TrEMBL;Acc:Q8GWD7]
AT5G53530	VPS26A	26-48HAI	down	T+	Vacuolar protein sorting-associated protein 26A [Source:UniProtKB/Swiss-Prot;Acc:Q9FJD0]
AT5G53895		26-48HAI	down	T-R-	At5g53895 [Source:UniProtKB/TrEMBL;Acc:Q6NMD7]
AT5G53980	ATHB-52	26-48HAI	down	T+R+	Homeobox-leucine zipper protein ATHB-52 [Source:UniProtKB/Swiss-Prot;Acc:Q9FN29]
AT5G54060	A3G2XYLT	26-48HAI	down	T+R+	Glycosyltransferase (Fragment) [Source:UniProtKB/TrEMBL;Acc:W8Q6A1]
AT5G54190	PORA	26-48HAI	down	T+R+	NADPH-protochlorophyllide oxidoreductase [Source:UniProtKB/TrEMBL;Acc:A0A178UR02]
AT5G54270	LHCB3	26-48HAI	down	T+R+	Chlorophyll a-b binding protein 3, chloroplastic [Source:UniProtKB/Swiss-Prot;Acc:Q9S7M0]
AT5G54630		26-48HAI	down	T+	AT5g54630/MRB17_13 [Source:UniProtKB/TrEMBL;Acc:Q9FIU1]
AT5G54940		26-48HAI	down	T+	AT5g54940/MBG8_21 [Source:UniProtKB/TrEMBL;Acc:Q9FFT6]
AT5G55520		26-48HAI	down	T+R+	CONTAINS InterPro DOMAIN/s: Kinesin-related protein (InterPro:IPR010544); BEST Arabidopsis thaliana protein match is: unknown protein (TAIR:AT4G26660.1); Ha. [Source:TAIR;Acc:AT5G55520]
AT5G55630	TPK1	26-48HAI	down	T+	Two-pore potassium channel 1 [Source:UniProtKB/Swiss-Prot;Acc:Q8LBL1]
AT5G55660		26-48HAI	down	additive	DEK domain-containing chromatin associated protein [Source:UniProtKB/TrEMBL;Acc:F4K4Y5]
AT5G55860		26-48HAI	down	T+	WEB family protein At5g55860 [Source:UniProtKB/Swiss-Prot;Acc:Q9LVQ4]
AT5G56170	LLG1	26-48HAI	up	R+	LLG1 [Source:UniProtKB/TrEMBL;Acc:A0A178USL6]
AT5G56540	AGP14	26-48HAI	down	T+R+	Arabinogalactan peptide 14 [Source:UniProtKB/Swiss-Prot;Acc:Q9LVC0]
AT5G56670	RPS30A	26-48HAI	down	R-	40S ribosomal protein S30 [Source:UniProtKB/Swiss-Prot;Acc:P49689]
AT5G56980	A70	26-48HAI	up	additive	unknown protein; FUNCTIONS IN: molecular_function unknown; INVOLVED IN: biological_process unknown; LOCATED IN: endomembrane system; EXPRESSED IN: 18 plant structures; EXPRESSED DURING: 12 growth stages; BEST Arabidopsis thaliana protein match is: u /.../ protein (TAIR:AT4G26130.1); Ha. [Source:TAIR;Acc:AT5G56980]
AT5G57000		26-48HAI	down	additive	At5g57000 [Source:UniProtKB/TrEMBL;Acc:Q9LTS1]
AT5G57350	AHA3	26-48HAI	down	T+R+	Plasma membrane ATPase [Source:UniProtKB/TrEMBL;Acc:A0A178UHY0]
AT5G57550	XTH25	26-48HAI	up	T-R-	Probable xyloglucan endotransglucosylase/hydrolase protein 25 [Source:UniProtKB/Swiss-Prot;Acc:Q38907]
AT5G58370		26-48HAI	down	additive	AT5G58370 protein [Source:UniProtKB/TrEMBL;Acc:B9DFZ2]
AT5G58640		26-48HAI	up	T-	AT5g58640/mzn1_90 [Source:UniProtKB/TrEMBL;Acc:Q8W1E5]
AT5G58800		26-48HAI	down	T+R+	Probable NAD(P)H dehydrogenase (quinone) FQR1-like 3 [Source:UniProtKB/Swiss-Prot;Acc:Q9LUX9]
AT5G59170		26-48HAI	up	T-R-	Proline-rich extensin-like family protein [Source:UniProtKB/TrEMBL;Acc:Q84JV0]
AT5G59460		26-48HAI	down	R-	At5g59460 [Source:UniProtKB/TrEMBL;Acc:Q9LTI4]
AT5G59480		26-48HAI	down	T+R+	Haloacid dehalogenase-like hydrolase (HAD) superfamily protein [Source:UniProtKB/TrEMBL;Acc:Q9LTI2]
AT5G59540		26-48HAI	down	T+R+	1-aminocyclopropane-1-carboxylate oxidase homolog 12 [Source:UniProtKB/Swiss-Prot;Acc:Q9LTH7]
AT5G60210	RIP5	26-48HAI	down	T+	ROP interactive partner 5 [Source:TAIR;Acc:AT5G60210]
AT5G60620	GPAT9	26-48HAI	up	additive	GPAT9 [Source:UniProtKB/TrEMBL;Acc:A0A178UCY8]
AT5G60890	MYB34	26-48HAI	down	R-	Transcription factor MYB34 [Source:UniProtKB/Swiss-Prot;Acc:O64399]
AT5G61810		26-48HAI	down	T+	Mitochondrial substrate carrier family protein [Source:UniProtKB/TrEMBL;Acc:Q9FLS8]
AT5G62180	CXE20	26-48HAI	up	R+	Probable carboxylesterase 120 [Source:UniProtKB/Swiss-Prot;Acc:Q9LVB8]
AT5G62550		26-48HAI	down	T+R+	Microtubule-associated futsch-like protein [Source:UniProtKB/TrEMBL;Acc:Q9FJJ1]
AT5G63030	GRXC1	26-48HAI	down	R-	Glutaredoxin-C1 [Source:UniProtKB/Swiss-Prot;Acc:Q8L8T2]
AT5G63110	HDA6	26-48HAI	up	T-	SIL1 [Source:UniProtKB/TrEMBL;Acc:A0A384KCB8]
AT5G63480	MED30	26-48HAI	down	additive	Mediator of RNA polymerase II transcription subunit 30 [Source:UniProtKB/Swiss-Prot;Acc:Q9FMV4]
AT5G63530	HIPP07	26-48HAI	down	T+	Heavy metal-associated isoprenylated plant protein 7 [Source:UniProtKB/Swiss-Prot;Acc:Q9C5D3]
AT5G63590	FLS3	26-48HAI	down	T+R+	Flavonol synthase 3 [Source:UniProtKB/Swiss-Prot;Acc:Q9FFQ5]
AT5G63660	PDF2.5	26-48HAI	down	T+R+	Defensin-like protein 6 [Source:UniProtKB/Swiss-Prot;Acc:Q9FFP8]
AT5G64040	PSAN	26-48HAI	down	T+R+	Photosystem I reaction center subunit PSI-N, chloroplast, putative / PSI-N, putative (PSAN) [Source:UniProtKB/TrEMBL;Acc:F4KC80]
AT5G64480		26-48HAI	down	T+	Putative uncharacterized protein [Source:UniProtKB/TrEMBL;Acc:Q9FGE8]
AT5G65050	AGL31	26-48HAI	down	T+	Agamous-like MADS-box protein AGL31 [Source:UniProtKB/Swiss-Prot;Acc:Q9FPN7]
AT5G65210	TGA1	26-48HAI	down	additive	Transcription factor TGA1 [Source:UniProtKB/Swiss-Prot;Acc:Q39237]
AT5G65470	OFUT39	26-48HAI	down	T+	O-fucosyltransferase 39 [Source:UniProtKB/Swiss-Prot;Acc:Q0WUZ5]
AT5G66310	KIN7H	26-48HAI	down	T+R+	Kinesin-like protein KIN-7H [Source:UniProtKB/Swiss-Prot;Acc:F4JZ68]
AT5G66390	PER72	26-48HAI	down	T+R+	Peroxidase [Source:UniProtKB/TrEMBL;Acc:Q0WT45]
AT5G66570	PSBO1	26-48HAI	down	T+R+	Oxygen-evolving enhancer protein 1-1, chloroplastic [Source:UniProtKB/Swiss-Prot;Acc:P23321]
AT5G67240	SDN3	26-48HAI	down	additive	SDN3 [Source:UniProtKB/TrEMBL;Acc:A0A178UGK8]
AT5G67385	SR1IP1	26-48HAI	down	T+R+	BTB/POZ domain-containing protein SR1IP1 [Source:UniProtKB/Swiss-Prot;Acc:Q66GP0]
ATCG00040	MATK	26-48HAI	down	T+	maturase K [Source:TAIR;Acc:ATCG00040]
ATCG00130	ATPF	26-48HAI	down	T+R+	ATP synthase subunit b, chloroplastic [Source:UniProtKB/Swiss-Prot;Acc:P56759]
ATCG00140	ATPH	26-48HAI	up	additive	ATP synthase subunit c, chloroplastic [Source:UniProtKB/TrEMBL;Acc:A0A1B1W4S3]
ATCG00170	RPOC2	26-48HAI	down	T+	DNA-directed RNA polymerase subunit beta'' [Source:UniProtKB/Swiss-Prot;Acc:P56764]
ATCG00420	NDHJ	26-48HAI	down	T+	NAD(P)H-quinone oxidoreductase subunit J, chloroplastic [Source:UniProtKB/Swiss-Prot;Acc:P56754]
ATCG00530	CEMA	26-48HAI	down	T+	envelope membrane protein, chloroplastic [Source:UniProtKB/TrEMBL;Acc:A0A1B1W4V5]
ATCG00540	PETA	26-48HAI	down	T+R+	Cytochrome f [Source:UniProtKB/Swiss-Prot;Acc:P56771]
ATCG00780	RPL14	26-48HAI	down	T+R+	50S ribosomal protein L14, chloroplastic [Source:UniProtKB/Swiss-Prot;Acc:P56792]
ATCG01050	NDHD	26-48HAI	down	T+R+	NADH-Ubiquinone/plastoquinone (complex I) protein [Source:TAIR;Acc:ATCG01050]
ATCG01090	NDHI	26-48HAI	down	T+	NAD(P)H-quinone oxidoreductase subunit I, chloroplastic [Source:UniProtKB/Swiss-Prot;Acc:P56755]
ATCG01130	YCF1.2	26-48HAI	down	T+	Ycf1 protein [Source:TAIR;Acc:ATCG01130]
ATMG00090		26-48HAI	down	T+R-	Rps3 [Source:UniProtKB/TrEMBL;Acc:G1C2T6]
ATMG00665	NAD5B	26-48HAI	down	additive	NADH dehydrogenase 5B [Source:TAIR;Acc:ATMG00665]
AT1G01080		dry-6HAI	down	additive	RNA-binding (RRM/RBD/RNP motifs) family protein [Source:UniProtKB/TrEMBL;Acc:F4HQH8]
AT1G01140	CIPK9	dry-6HAI	down	T+	CBL-interacting protein kinase 9 [Source:TAIR;Acc:AT1G01140]
AT1G01170		dry-6HAI	up	T-	At1g01170 [Source:UniProtKB/TrEMBL;Acc:Q2HIQ2]
AT1G01240		dry-6HAI	up	T-R-	At1g01240/F6F3_11 [Source:UniProtKB/TrEMBL;Acc:Q9LNJ7]
AT1G01320		dry-6HAI	down	additive	Tetratricopeptide repeat (TPR)-like superfamily protein [Source:UniProtKB/TrEMBL;Acc:F4HS99]
AT1G01350		dry-6HAI	up	additive	Zinc finger CCCH domain-containing protein 1 [Source:UniProtKB/Swiss-Prot;Acc:Q8GX84]
AT1G01440		dry-6HAI	down	R-	At1g01440 [Source:UniProtKB/TrEMBL;Acc:Q6NQ63]
AT1G01500		dry-6HAI	up	T-	Uncharacterized protein At1g01500 [Source:UniProtKB/Swiss-Prot;Acc:Q8GUH2]
AT1G01510	AN	dry-6HAI	down	additive	C-terminal binding protein AN [Source:UniProtKB/Swiss-Prot;Acc:O23702]
AT1G01720	NAC002	dry-6HAI	up	T-R-	NAC domain-containing protein 2 [Source:UniProtKB/Swiss-Prot;Acc:Q39013]
AT1G01730		dry-6HAI	up	additive	T1N6.14 protein [Source:UniProtKB/TrEMBL;Acc:Q9LQ83]
AT1G01820	PEX11C	dry-6HAI	up	additive	Peroxisomal membrane protein 11C [Source:UniProtKB/Swiss-Prot;Acc:Q9LQ73]
AT1G01860	PFC1	dry-6HAI	down	T+	rRNA adenine N(6)-methyltransferase [Source:UniProtKB/TrEMBL;Acc:A0A178WMV6]
AT1G01930		dry-6HAI	up	additive	F22M8.6 protein [Source:UniProtKB/TrEMBL;Acc:Q9LPC8]
AT1G02305	CATHB2	dry-6HAI	up	T-R+	Cathepsin B-like protease 2 [Source:UniProtKB/Swiss-Prot;Acc:Q93VC9]
AT1G02380		dry-6HAI	up	T-R-	T6A9.7 protein [Source:UniProtKB/TrEMBL;Acc:Q9FZ23]
AT1G02475		dry-6HAI	down	additive	Polyketide cyclase/dehydrase and lipid transport superfamily protein [Source:UniProtKB/TrEMBL;Acc:Q94K52]
AT1G02500	SAM1	dry-6HAI	down	T+R-	S-adenosylmethionine synthase [Source:UniProtKB/TrEMBL;Acc:A0A178WES1]
AT1G02640	BXL2	dry-6HAI	down	T+R-	Probable beta-D-xylosidase 2 [Source:UniProtKB/Swiss-Prot;Acc:Q94KD8]
AT1G02680	TAF13	dry-6HAI	up	additive	Transcription initiation factor TFIID subunit 13 [Source:UniProtKB/Swiss-Prot;Acc:Q6NQH4]
AT1G02700		dry-6HAI	up	T-R-	GATA transcription factor-like protein [Source:UniProtKB/TrEMBL;Acc:Q9FWY8]
AT1G02850	BGLU11	dry-6HAI	up	additive	Beta-glucosidase 11 [Source:UniProtKB/Swiss-Prot;Acc:B3H5Q1]
AT1G02910	LPA1	dry-6HAI	down	R-	Protein LOW PSII ACCUMULATION 1, chloroplastic [Source:UniProtKB/Swiss-Prot;Acc:Q9SRY4]
AT1G03106		dry-6HAI	up	T-R+	At1g03105 [Source:UniProtKB/TrEMBL;Acc:Q8L760]
AT1G03110	TRM82	dry-6HAI	down	T+	tRNA (guanine-N(7)-)-methyltransferase non-catalytic subunit [Source:UniProtKB/TrEMBL;Acc:A0A178VZV6]
AT1G03360	RRP4	dry-6HAI	down	T+R+	RRP4 [Source:UniProtKB/TrEMBL;Acc:A0A178W3N1]
AT1G03470	NET3A	dry-6HAI	up	T-R-	NET3A [Source:UniProtKB/TrEMBL;Acc:A0A178W5C1]
AT1G03650		dry-6HAI	up	R+	Acyl-CoA N-acyltransferases (NAT) superfamily protein [Source:UniProtKB/TrEMBL;Acc:Q8GWN1]
AT1G03760		dry-6HAI	up	T-R+	Prefoldin chaperone subunit family protein [Source:UniProtKB/TrEMBL;Acc:Q8GWP1]
AT1G03770	RING1B	dry-6HAI	up	T-R+	RING 1B [Source:UniProtKB/TrEMBL;Acc:F4I2H4]
AT1G03850		dry-6HAI	down	T+	Glutaredoxin family protein [Source:TAIR;Acc:AT1G03850]
AT1G03880	CRB	dry-6HAI	up	T-	CRU2 [Source:UniProtKB/TrEMBL;Acc:A0A178W5K4]
AT1G03890	CRD	dry-6HAI	up	T-	12S seed storage protein CRD [Source:UniProtKB/Swiss-Prot;Acc:Q9ZWA9]
AT1G03910	CTN	dry-6HAI	up	additive	Cactin [Source:UniProtKB/Swiss-Prot;Acc:F4I2J8]
AT1G03970	GBF4	dry-6HAI	up	T-	At1g03970 [Source:UniProtKB/TrEMBL;Acc:Q2HIT6]
AT1G03990	FAO1	dry-6HAI	up	T-R+	Long-chain-alcohol oxidase FAO1 [Source:UniProtKB/Swiss-Prot;Acc:Q9ZWB9]
AT1G04300	TRAF1B	dry-6HAI	up	additive	TNF receptor-associated factor homolog 1b [Source:UniProtKB/Swiss-Prot;Acc:A8MQL1]
AT1G04340		dry-6HAI	down	additive	At1g04340/F19P19_23 [Source:UniProtKB/TrEMBL;Acc:O22690]
AT1G04410	MDH1	dry-6HAI	down	T+	Malate dehydrogenase [Source:UniProtKB/TrEMBL;Acc:A0A178W4H0]
AT1G04770		dry-6HAI	down	T+R+	Protein SULFUR DEFICIENCY-INDUCED 2 [Source:UniProtKB/Swiss-Prot;Acc:Q8L730]
AT1G04830		dry-6HAI	up	T-	Ypt/Rab-GAP domain of gyp1p superfamily protein [Source:UniProtKB/TrEMBL;Acc:F4I5T4]
AT1G04985		dry-6HAI	up	additive	Triacylglycerol lipase-like protein [Source:UniProtKB/TrEMBL;Acc:Q84JL8]
AT1G05060		dry-6HAI	up	T-	At1g05060 [Source:UniProtKB/TrEMBL;Acc:Q9ZVP0]
AT1G05120		dry-6HAI	up	T-	Helicase protein with RING/U-box domain [Source:TAIR;Acc:AT1G05120]
AT1G05150		dry-6HAI	up	T-	Uncharacterized TPR repeat-containing protein At1g05150 [Source:UniProtKB/Swiss-Prot;Acc:O23052]
AT1G05190	RPL6	dry-6HAI	down	R-	50S ribosomal protein L6, chloroplastic [Source:UniProtKB/Swiss-Prot;Acc:O23049]
AT1G05380		dry-6HAI	up	additive	Acyl-CoA N-acyltransferase with RING/FYVE/PHD-type zinc finger protein [Source:UniProtKB/TrEMBL;Acc:Q9ZW00]
AT1G05410		dry-6HAI	up	additive	At1g05410/T25N20_5 [Source:UniProtKB/TrEMBL;Acc:Q8VZE5]
AT1G05460	SDE3	dry-6HAI	down	additive	Probable RNA helicase SDE3 [Source:UniProtKB/Swiss-Prot;Acc:Q8GYD9]
AT1G05575		dry-6HAI	down	T+	Transmembrane protein [Source:UniProtKB/TrEMBL;Acc:Q8LC91]
AT1G05860		dry-6HAI	up	R+	INO80 complex subunit D-like protein [Source:UniProtKB/TrEMBL;Acc:Q9MA40]
AT1G05870		dry-6HAI	down	additive	At1g05870 [Source:UniProtKB/TrEMBL;Acc:Q9MA39]
AT1G05910		dry-6HAI	up	additive	ATPase family AAA domain-containing protein At1g05910 [Source:UniProtKB/Swiss-Prot;Acc:F4IAE9]
AT1G05940	CAT9	dry-6HAI	up	additive	Cationic amino acid transporter 9, chloroplastic [Source:UniProtKB/Swiss-Prot;Acc:Q9C5D6]
AT1G06060		dry-6HAI	up	additive	At1g06060 [Source:UniProtKB/TrEMBL;Acc:Q9LNE1]
AT1G06110	SKIP16	dry-6HAI	up	T-R+	F-box protein SKIP16 [Source:UniProtKB/Swiss-Prot;Acc:Q9LND7]
AT1G06130	GLX2-4	dry-6HAI	up	additive	GLX2-4 [Source:UniProtKB/TrEMBL;Acc:A0A178WGQ2]
AT1G06400	RABA1A	dry-6HAI	up	additive	Ras-related protein RABA1a [Source:UniProtKB/Swiss-Prot;Acc:P28185]
AT1G06410	TPS7	dry-6HAI	down	additive	TPS7 [Source:UniProtKB/TrEMBL;Acc:A0A178WH64]
AT1G06570	HPD	dry-6HAI	up	additive	4-hydroxyphenylpyruvate dioxygenase [Source:UniProtKB/Swiss-Prot;Acc:P93836]
AT1G06680	PSBP1	dry-6HAI	down	additive	Oxygen-evolving enhancer protein 2-1, chloroplastic [Source:UniProtKB/Swiss-Prot;Acc:Q42029]
AT1G06890	UXT3	dry-6HAI	up	additive	UDP-xylose transporter 3 [Source:UniProtKB/Swiss-Prot;Acc:Q8RXL8]
AT1G07020		dry-6HAI	down	additive	Uncharacterized protein At1g07020 [Source:UniProtKB/TrEMBL;Acc:Q8LCS6]
AT1G07030		dry-6HAI	up	R+	At1g07030 [Source:UniProtKB/TrEMBL;Acc:Q8L6Z2]
AT1G07170		dry-6HAI	up	additive	PHD finger-like domain-containing protein 5A [Source:UniProtKB/Swiss-Prot;Acc:P0DI19]
AT1G07180	NDA1	dry-6HAI	up	additive	Internal alternative NAD(P)H-ubiquinone oxidoreductase A1, mitochondrial [Source:UniProtKB/Swiss-Prot;Acc:Q8GWA1]
AT1G07210		dry-6HAI	down	T+	F10K1.8 protein [Source:UniProtKB/TrEMBL;Acc:Q9LML3]
AT1G07310		dry-6HAI	up	T-	Calcium-dependent lipid-binding (CaLB domain) family protein [Source:UniProtKB/TrEMBL;Acc:Q9LNV0]
AT1G07320	RPL4	dry-6HAI	down	additive	RPL4 [Source:UniProtKB/TrEMBL;Acc:A0A384KN11]
AT1G07400	HSP17.8	dry-6HAI	down	T+R+	17.8 kDa class I heat shock protein [Source:UniProtKB/Swiss-Prot;Acc:Q9LNW0]
AT1G07510	FTSH10	dry-6HAI	up	T-	ATP-dependent zinc metalloprotease FTSH 10, mitochondrial [Source:UniProtKB/Swiss-Prot;Acc:Q8VZI8]
AT1G07530	SCL14	dry-6HAI	up	T-	AT1G07530 protein [Source:UniProtKB/TrEMBL;Acc:B9DFJ3]
AT1G07610	MT1C	dry-6HAI	down	additive	Metallothionein-like protein 1C [Source:UniProtKB/Swiss-Prot;Acc:Q38804]
AT1G07615	ATOBGM	dry-6HAI	up	additive	Probable GTP-binding protein OBGM, mitochondrial [Source:UniProtKB/Swiss-Prot;Acc:F4HSD4]
AT1G07840		dry-6HAI	up	R+	AT1G07840 protein [Source:UniProtKB/TrEMBL;Acc:Q93ZQ9]
AT1G07890	APX1	dry-6HAI	down	T+R-	MEE6 [Source:UniProtKB/TrEMBL;Acc:A0A178W5I1]
AT1G07920	A1	dry-6HAI	down	T+	Elongation factor 1-alpha 4 [Source:UniProtKB/Swiss-Prot;Acc:Q8GTY0]
AT1G07960	PDIL5-1	dry-6HAI	up	additive	PDIL5-1 [Source:UniProtKB/TrEMBL;Acc:A0A178WDX4]
AT1G08060	MOM	dry-6HAI	up	additive	ATP-dependent helicase family protein [Source:TAIR;Acc:AT1G08060]
AT1G08125		dry-6HAI	up	additive	S-adenosyl-L-methionine-dependent methyltransferases superfamily protein [Source:UniProtKB/TrEMBL;Acc:F4HUD6]
AT1G08230	GAT1	dry-6HAI	up	T-	GABA transporter 1 [Source:UniProtKB/Swiss-Prot;Acc:F4HW02]
AT1G08460	HDA8	dry-6HAI	up	additive	Histone deacetylase 8 [Source:UniProtKB/Swiss-Prot;Acc:Q94EJ2]
AT1G08710	SKIP24	dry-6HAI	up	R+	F-box protein SKIP24 [Source:UniProtKB/Swiss-Prot;Acc:Q9CAZ0]
AT1G08770	PRA1E	dry-6HAI	down	additive	PRA1 family protein [Source:UniProtKB/TrEMBL;Acc:A0A178W4Z3]
AT1G08820	PVA22	dry-6HAI	up	additive	VAP27-2 [Source:UniProtKB/TrEMBL;Acc:A0A178WBB7]
AT1G08930	ERD6	dry-6HAI	down	T+	ERD6 [Source:UniProtKB/TrEMBL;Acc:A0A178W9Q9]
AT1G09160		dry-6HAI	down	T+	Probable protein phosphatase 2C 5 [Source:UniProtKB/Swiss-Prot;Acc:O80492]
AT1G09200	HTR2	dry-6HAI	down	R-	Histone H3 [Source:UniProtKB/TrEMBL;Acc:Q0WRA9]
AT1G09320		dry-6HAI	up	R+	Agenet domain-containing protein [Source:UniProtKB/TrEMBL;Acc:Q500V5]
AT1G09590	RPL21A	dry-6HAI	down	T+	60S ribosomal protein L21-1 [Source:UniProtKB/Swiss-Prot;Acc:Q43291]
AT1G09630	RABA2A	dry-6HAI	down	T+R-	Ras-related protein RABA2a [Source:UniProtKB/Swiss-Prot;Acc:O04486]
AT1G09795	HISN1B	dry-6HAI	up	R+	ATP phosphoribosyltransferase 2, chloroplastic [Source:UniProtKB/Swiss-Prot;Acc:Q8GSJ1]
AT1G09830	PUR2	dry-6HAI	down	T+	Phosphoribosylamine--glycine ligase, chloroplastic [Source:UniProtKB/Swiss-Prot;Acc:P52420]
AT1G09970	LRR XI-23	dry-6HAI	up	T-	Receptor-like protein kinase 7 [Source:UniProtKB/Swiss-Prot;Acc:F4I2N7]
AT1G10200	WLIM1	dry-6HAI	down	T+R-	WLIM1 [Source:UniProtKB/TrEMBL;Acc:A0A178W4R1]
AT1G10230	ASK18	dry-6HAI	down	T+R+	SKP1-like protein 18 [Source:UniProtKB/Swiss-Prot;Acc:Q9SY65]
AT1G10290	DRP2A	dry-6HAI	down	T+	DRP2A [Source:UniProtKB/TrEMBL;Acc:A0A178WBB3]
AT1G10522	PRIN2	dry-6HAI	down	additive	Protein PLASTID REDOX INSENSITIVE 2, chloroplastic [Source:UniProtKB/Swiss-Prot;Acc:Q9XIK0]
AT1G10740		dry-6HAI	down	T+	Alpha/beta-Hydrolases superfamily protein [Source:UniProtKB/TrEMBL;Acc:Q9SAC8]
AT1G10865		dry-6HAI	up	additive	Cytochrome C oxidase assembly factor [Source:UniProtKB/TrEMBL;Acc:Q8GWM1]
AT1G10960	FD1	dry-6HAI	down	T+R-	Ferredoxin-1, chloroplastic [Source:UniProtKB/Swiss-Prot;Acc:O04090]
AT1G10970	ZIP4	dry-6HAI	up	additive	Zinc transporter 4, chloroplastic [Source:UniProtKB/Swiss-Prot;Acc:O04089]
AT1G11060		dry-6HAI	up	additive	WAPL (Wings apart-like protein regulation of heterochromatin) protein [Source:UniProtKB/TrEMBL;Acc:F4I7C7]
AT1G11240		dry-6HAI	up	R+	Ribosomal RNA-processing protein [Source:UniProtKB/TrEMBL;Acc:Q8W494]
AT1G11310	MLO2	dry-6HAI	up	additive	MLO-like protein 2 [Source:UniProtKB/Swiss-Prot;Acc:Q9SXB6]
AT1G11360		dry-6HAI	up	T-	AT1G11360 protein [Source:UniProtKB/TrEMBL;Acc:C0Z2J1]
AT1G11480		dry-6HAI	up	R+	At1g11480/T23J18_15 [Source:UniProtKB/TrEMBL;Acc:Q94C21]
AT1G11660	HSP70-16	dry-6HAI	down	T+	Heat shock 70 kDa protein 16 [Source:UniProtKB/Swiss-Prot;Acc:Q9SAB1]
AT1G11680	CYP51G1	dry-6HAI	down	additive	Sterol 14-demethylase [Source:UniProtKB/Swiss-Prot;Acc:Q9SAA9]
AT1G11700		dry-6HAI	up	T-R-	At1g11700 [Source:UniProtKB/TrEMBL;Acc:Q9SAA7]
AT1G11860		dry-6HAI	down	R-	Glycine cleavage T-protein family [Source:TAIR;Acc:AT1G11860]
AT1G11870	OVA7	dry-6HAI	down	additive	Serine--tRNA ligase, chloroplastic/mitochondrial [Source:UniProtKB/Swiss-Prot;Acc:Q8RWT8]
AT1G12330		dry-6HAI	up	T-	Cyclin-dependent kinase-like protein [Source:UniProtKB/TrEMBL;Acc:Q9LNB2]
AT1G12400		dry-6HAI	down	additive	Nucleotide excision repair, TFIIH, subunit TTDA [Source:TAIR;Acc:AT1G12400]
AT1G12650		dry-6HAI	up	R+	At1g12650/T12C24_1 [Source:UniProtKB/TrEMBL;Acc:Q8W1E4]
AT1G12710	AtPP2-A12	dry-6HAI	up	additive	phloem protein 2-A12 [Source:TAIR;Acc:AT1G12710]
AT1G12780	UGE1	dry-6HAI	down	T+R+	Bifunctional UDP-glucose 4-epimerase and UDP-xylose 4-epimerase 1 [Source:UniProtKB/Swiss-Prot;Acc:Q42605]
AT1G12805		dry-6HAI	down	T+R+	Nucleotide binding protein [Source:UniProtKB/TrEMBL;Acc:Q3EDD5]
AT1G12840	VHA-C	dry-6HAI	down	additive	V-type proton ATPase subunit C [Source:UniProtKB/Swiss-Prot;Acc:Q9SDS7]
AT1G12970	PIRL3	dry-6HAI	up	additive	Plant intracellular Ras-group-related LRR protein 3 [Source:UniProtKB/Swiss-Prot;Acc:Q8W4Q3]
AT1G13090	CYP71B28	dry-6HAI	up	T-	Cytochrome P450 71B28 [Source:UniProtKB/Swiss-Prot;Acc:Q9SAE3]
AT1G13270	MAP1B	dry-6HAI	down	T+	Methionine aminopeptidase 1B, chloroplastic [Source:UniProtKB/Swiss-Prot;Acc:Q9FV52]
AT1G13280	AOC4	dry-6HAI	down	additive	Allene oxide cyclase 4, chloroplastic [Source:UniProtKB/Swiss-Prot;Acc:Q93ZC5]
AT1G13340		dry-6HAI	up	additive	Regulator of Vps4 activity in the MVB pathway protein [Source:UniProtKB/TrEMBL;Acc:Q9FX63]
AT1G13390		dry-6HAI	up	T-	At1g13390 [Source:UniProtKB/TrEMBL;Acc:Q9FX58]
AT1G13450	GT-1	dry-6HAI	up	T-	Trihelix transcription factor GT-1 [Source:UniProtKB/Swiss-Prot;Acc:Q9FX53]
AT1G13590	PSK1	dry-6HAI	up	additive	Phytosulfokines 1 [Source:UniProtKB/Swiss-Prot;Acc:Q9LMY9]
AT1G13640	PI4KG6	dry-6HAI	up	T-	Phosphatidylinositol 4-kinase gamma 6 [Source:UniProtKB/Swiss-Prot;Acc:Q8W4R8]
AT1G13730		dry-6HAI	down	T+R+	At1g13730 [Source:UniProtKB/TrEMBL;Acc:Q9LMX6]
AT1G13740	AFP2	dry-6HAI	up	T-R+	AFP2 [Source:UniProtKB/TrEMBL;Acc:A0A178WBB1]
AT1G13780		dry-6HAI	up	additive	F-box/FBD/LRR-repeat protein At1g13780 [Source:UniProtKB/Swiss-Prot;Acc:Q56XS8]
AT1G13930		dry-6HAI	down	R-	At1g13930/F16A14.27 [Source:UniProtKB/TrEMBL;Acc:Q9XI93]
AT1G13960	WRKY4	dry-6HAI	up	T-	Probable WRKY transcription factor 4 [Source:UniProtKB/Swiss-Prot;Acc:Q9XI90]
AT1G14010		dry-6HAI	down	additive	Transmembrane emp24 domain-containing protein p24delta7 [Source:UniProtKB/Swiss-Prot;Acc:Q8GYG1]
AT1G14130		dry-6HAI	up	additive	2-oxoglutarate (2OG) and Fe(II)-dependent oxygenase superfamily protein [Source:UniProtKB/TrEMBL;Acc:Q9XI75]
AT1G14200		dry-6HAI	up	additive	At1g14200 [Source:UniProtKB/TrEMBL;Acc:Q9XI67]
AT1G14400	UBC1	dry-6HAI	up	additive	Ubiquitin-conjugating enzyme E2 1 [Source:UniProtKB/Swiss-Prot;Acc:P25865]
AT1G14410	WHY1	dry-6HAI	down	T+	Single-stranded DNA-binding protein WHY1, chloroplastic [Source:UniProtKB/Swiss-Prot;Acc:Q9M9S3]
AT1G14710		dry-6HAI	down	T+	Hydroxyproline-rich glycoprotein family protein [Source:UniProtKB/TrEMBL;Acc:F4HWB0]
AT1G14830	DRP1C	dry-6HAI	down	T+	DRP1C [Source:UniProtKB/TrEMBL;Acc:A0A178W4V6]
AT1G14990		dry-6HAI	down	R-	unknown protein; FUNCTIONS IN: molecular_function unknown; INVOLVED IN: biological_process unknown; LOCATED IN: endomembrane system; EXPRESSED IN: 22 plant structures; EXPRESSED DURING: 13 growth stages; Ha. [Source:TAIR;Acc:AT1G14990]
AT1G15060		dry-6HAI	up	T-R-	Alpha/beta hydrolase family protein [Source:UniProtKB/TrEMBL;Acc:Q8RX69]
AT1G15140		dry-6HAI	down	R-	F9L1.8 protein [Source:UniProtKB/TrEMBL;Acc:Q9XI55]
AT1G15180	DTX13	dry-6HAI	up	T-	Protein DETOXIFICATION 13 [Source:UniProtKB/Swiss-Prot;Acc:Q94AL1]
AT1G15260		dry-6HAI	down	T+	LOW protein: ATP-dependent RNA helicase-like protein [Source:UniProtKB/TrEMBL;Acc:Q8VY60]
AT1G15290		dry-6HAI	down	T+	Tetratricopeptide repeat (TPR)-like superfamily protein [Source:UniProtKB/TrEMBL;Acc:F4HZK4]
AT1G15330	PV42A	dry-6HAI	up	T-R-	SNF1-related protein kinase regulatory subunit gamma-like PV42a [Source:UniProtKB/Swiss-Prot;Acc:Q9XI37]
AT1G15430		dry-6HAI	up	T-	Uncharacterized protein At1g15430 [Source:UniProtKB/TrEMBL;Acc:Q9C5E6]
AT1G15500	AATP2	dry-6HAI	down	T+	ADP,ATP carrier protein [Source:UniProtKB/TrEMBL;Acc:A0A178WDN7]
AT1G15670		dry-6HAI	down	T+	F-box/kelch-repeat protein At1g15670 [Source:UniProtKB/Swiss-Prot;Acc:Q9LMR5]
AT1G15740		dry-6HAI	up	T-R-	Leucine-rich repeat family protein [Source:UniProtKB/TrEMBL;Acc:Q8H1Q4]
AT1G15800		dry-6HAI	up	additive	At1g15800 [Source:UniProtKB/TrEMBL;Acc:Q6NL17]
AT1G15840		dry-6HAI	up	T-	unknown protein; Ha. [Source:TAIR;Acc:AT1G15840]
AT1G15860		dry-6HAI	up	R+	Defective in cullin neddylation protein [Source:UniProtKB/TrEMBL;Acc:F4I181]
AT1G15880	GOS11	dry-6HAI	up	additive	Golgi SNAP receptor complex member 1-1 [Source:UniProtKB/Swiss-Prot;Acc:Q9LMP7]
AT1G16040		dry-6HAI	up	R+	At1g16040 [Source:UniProtKB/TrEMBL;Acc:Q8GWH6]
AT1G16080		dry-6HAI	down	R-	Nuclear protein [Source:UniProtKB/TrEMBL;Acc:Q9S9M7]
AT1G16170		dry-6HAI	down	T+	Ephrin-A3 protein [Source:UniProtKB/TrEMBL;Acc:Q94K72]
AT1G16510	SAUR41	dry-6HAI	up	additive	Auxin-responsive protein SAUR41 [Source:UniProtKB/Swiss-Prot;Acc:Q9SA49]
AT1G16650		dry-6HAI	up	additive	S-adenosyl-L-methionine-dependent methyltransferases superfamily protein [Source:TAIR;Acc:AT1G16650]
AT1G16720	HCF173	dry-6HAI	down	additive	high chlorophyll fluorescence phenotype 173 [Source:TAIR;Acc:AT1G16720]
AT1G16770		dry-6HAI	up	T-R-	F17F16.3 protein [Source:UniProtKB/TrEMBL;Acc:Q9FWR1]
AT1G16870		dry-6HAI	down	T+	Mitochondrial 28S ribosomal protein S29-like protein [Source:UniProtKB/TrEMBL;Acc:Q8W4K2]
AT1G17145	DA2L	dry-6HAI	up	T-	E3 ubiquitin-protein ligase DA2L [Source:UniProtKB/Swiss-Prot;Acc:Q940G8]
AT1G17170	GSTU24	dry-6HAI	down	T+	Glutathione S-transferase U24 [Source:UniProtKB/Swiss-Prot;Acc:Q9SHH6]
AT1G17190	GSTU26	dry-6HAI	down	additive	Glutathione S-transferase U26 [Source:UniProtKB/Swiss-Prot;Acc:Q9SHH8]
AT1G17200		dry-6HAI	down	T+R-	CASP-like protein [Source:UniProtKB/TrEMBL;Acc:A0A178W560]
AT1G17220	FUG1	dry-6HAI	down	R-	Translation initiation factor IF-2, chloroplastic [Source:UniProtKB/Swiss-Prot;Acc:Q9SHI1]
AT1G17345	SAUR77	dry-6HAI	down	T+	Auxin-responsive protein SAUR77 [Source:UniProtKB/Swiss-Prot;Acc:Q9LQI6]
AT1G17520		dry-6HAI	up	additive	Homeodomain-like/winged-helix DNA-binding family protein [Source:TAIR;Acc:AT1G17520]
AT1G17550	HAB2	dry-6HAI	up	T-	Protein phosphatase 2C 7 [Source:UniProtKB/Swiss-Prot;Acc:Q9LNP9]
AT1G17640		dry-6HAI	up	additive	RNA-binding (RRM/RBD/RNP motifs) family protein [Source:UniProtKB/TrEMBL;Acc:F4I906]
AT1G17650	GLYR2	dry-6HAI	down	additive	Glyoxylate/succinic semialdehyde reductase 2, chloroplastic [Source:UniProtKB/Swiss-Prot;Acc:F4I907]
AT1G17680		dry-6HAI	up	R+	Tetratricopeptide repeat (TPR)-containing protein [Source:UniProtKB/TrEMBL;Acc:Q8GUP0]
AT1G17720	PP2AB2	dry-6HAI	down	additive	Serine/threonine-protein phosphatase 2A 55 kDa regulatory subunit B [Source:UniProtKB/TrEMBL;Acc:Q0WW19]
AT1G17760	CSTF77	dry-6HAI	up	additive	Cleavage stimulation factor subunit 77 [Source:UniProtKB/Swiss-Prot;Acc:Q8GUP1]
AT1G17810	TIP3-2	dry-6HAI	up	T-R-	BETA-TIP [Source:UniProtKB/TrEMBL;Acc:A0A178WI57]
AT1G17930	MAIN	dry-6HAI	up	additive	Protein MAINTENANCE OF MERISTEMS [Source:UniProtKB/Swiss-Prot;Acc:Q9LMT7]
AT1G18260	HRD3A	dry-6HAI	up	T-	ERAD-associated E3 ubiquitin-protein ligase component HRD3A [Source:UniProtKB/Swiss-Prot;Acc:Q9LM25]
AT1G18480	SLP2	dry-6HAI	down	T+	Shewanella-like protein phosphatase 2 [Source:UniProtKB/Swiss-Prot;Acc:Q944L7]
AT1G18600	RBL12	dry-6HAI	down	additive	RBL12 [Source:UniProtKB/TrEMBL;Acc:A0A178WDJ5]
AT1G18740		dry-6HAI	down	T+	At1g18740/F6A14_15 [Source:UniProtKB/TrEMBL;Acc:Q9M9U5]
AT1G19120	LSM1A	dry-6HAI	down	additive	LSM1A [Source:UniProtKB/TrEMBL;Acc:A0A178W3J1]
AT1G19140		dry-6HAI	up	R+	FUNCTIONS IN: molecular_function unknown; INVOLVED IN: ubiquinone biosynthetic process; LOCATED IN: mitochondrion; EXPRESSED IN: 24 plant structures; EXPRESSED DURING: 15 growth stages; CONTAINS InterPro DOMAIN/s: COQ9 (InterPro:IPR013718), Ubiquino /.../synthesis protein COQ9 (InterPro:IPR012762); Ha. [Source:TAIR;Acc:AT1G19140]
AT1G19180	TIFY10A	dry-6HAI	down	T+	TIFY10A [Source:UniProtKB/TrEMBL;Acc:A0A178W7G1]
AT1G19440	KCS4	dry-6HAI	up	T-R+	3-ketoacyl-CoA synthase 4 [Source:UniProtKB/Swiss-Prot;Acc:Q9LN49]
AT1G19480		dry-6HAI	up	additive	At1g19480 [Source:UniProtKB/TrEMBL;Acc:Q0V7V4]
AT1G19490		dry-6HAI	up	T-	Basic-leucine zipper (BZIP) transcription factor family protein [Source:UniProtKB/TrEMBL;Acc:Q8L5Y2]
AT1G19540		dry-6HAI	up	T-	At1g19540 [Source:UniProtKB/TrEMBL;Acc:Q29PX7]
AT1G19600		dry-6HAI	up	R+	At1g19600 [Source:UniProtKB/TrEMBL;Acc:Q9LN35]
AT1G19730	TRX4	dry-6HAI	up	T-	Thioredoxin H4 [Source:UniProtKB/Swiss-Prot;Acc:Q39239]
AT1G19800	TGD1	dry-6HAI	down	additive	Protein TRIGALACTOSYLDIACYLGLYCEROL 1, chloroplastic [Source:UniProtKB/Swiss-Prot;Acc:Q8L4R0]
AT1G19880		dry-6HAI	down	additive	Regulator of chromosome condensation (RCC1) family protein [Source:UniProtKB/TrEMBL;Acc:F4HQZ1]
AT1G19920	APS2	dry-6HAI	down	additive	ATP sulfurylase 2 [Source:UniProtKB/Swiss-Prot;Acc:Q43870]
AT1G20090	ARAC4	dry-6HAI	down	T+	ROP2 [Source:UniProtKB/TrEMBL;Acc:A0A384L636]
AT1G20100		dry-6HAI	up	T-	DNA ligase-like protein [Source:UniProtKB/TrEMBL;Acc:Q9LNT6]
AT1G20260	VHA-B3	dry-6HAI	down	additive	VAB3 [Source:UniProtKB/TrEMBL;Acc:A0A178WCF6]
AT1G20340	DRT112	dry-6HAI	down	additive	Plastocyanin major isoform, chloroplastic [Source:UniProtKB/Swiss-Prot;Acc:P42699]
AT1G20460		dry-6HAI	up	additive	NADH-ubiquinone oxidoreductase chain [Source:UniProtKB/TrEMBL;Acc:Q8L6Z1]
AT1G20693	HMGB2	dry-6HAI	up	additive	High mobility group B protein 2 [Source:UniProtKB/Swiss-Prot;Acc:O49596]
AT1G21050		dry-6HAI	down	additive	Protein of unknown function, DUF617 [Source:TAIR;Acc:AT1G21050]
AT1G21450	SCL1	dry-6HAI	up	additive	Scarecrow-like protein 1 [Source:UniProtKB/Swiss-Prot;Acc:Q9SDQ3]
AT1G21460	SWEET1	dry-6HAI	up	T-	Bidirectional sugar transporter SWEET1 [Source:UniProtKB/Swiss-Prot;Acc:Q8L9J7]
AT1G21590		dry-6HAI	up	additive	At1g21590/F24J8_9 [Source:UniProtKB/TrEMBL;Acc:Q8VZG4]
AT1G21610		dry-6HAI	up	T-	Wound-responsive family protein [Source:UniProtKB/TrEMBL;Acc:F4HY28]
AT1G21660		dry-6HAI	up	T-	At1g21660 [Source:UniProtKB/TrEMBL;Acc:Q9XI12]
AT1G21680		dry-6HAI	up	T-R-	DPP6 N-terminal domain-like protein [Source:UniProtKB/TrEMBL;Acc:Q9XI10]
AT1G21710	OGG1	dry-6HAI	down	additive	OGG1 [Source:UniProtKB/TrEMBL;Acc:A0A178WC14]
AT1G21750	PDIL1-1	dry-6HAI	down	additive	Protein disulfide isomerase-like 1-1 [Source:UniProtKB/Swiss-Prot;Acc:Q9XI01]
AT1G21760	SKIP32	dry-6HAI	up	T-	F-box protein 7 [Source:UniProtKB/Swiss-Prot;Acc:Q9XI00]
AT1G21780		dry-6HAI	up	T-	BTB/POZ domain-containing protein At1g21780 [Source:UniProtKB/Swiss-Prot;Acc:Q9XHZ8]
AT1G21880	LYM1	dry-6HAI	down	T+	LYP2 [Source:UniProtKB/TrEMBL;Acc:A0A178W9K9]
AT1G22050	MUB6	dry-6HAI	up	additive	Membrane-anchored ubiquitin-fold protein 6 [Source:UniProtKB/Swiss-Prot;Acc:Q8GWJ6]
AT1G22070	TGA3	dry-6HAI	up	additive	At1g22070 [Source:UniProtKB/TrEMBL;Acc:Q147Q9]
AT1G22140		dry-6HAI	down	T+	At1g22140/F2E2_13 [Source:UniProtKB/TrEMBL;Acc:Q93Z58]
AT1G22180		dry-6HAI	up	T-R+	F16L1.9 protein [Source:UniProtKB/TrEMBL;Acc:Q9LM14]
AT1G22600		dry-6HAI	up	T-R-	Late embryogenesis abundant protein (LEA) family protein [Source:UniProtKB/TrEMBL;Acc:Q9SKA2]
AT1G22660		dry-6HAI	up	R+	Polynucleotide adenylyltransferase family protein [Source:TAIR;Acc:AT1G22660]
AT1G22790		dry-6HAI	up	additive	Low affinity potassium transport system protein [Source:UniProtKB/TrEMBL;Acc:Q8L8X4]
AT1G22950		dry-6HAI	down	T+	Uncharacterized PKHD-type hydroxylase At1g22950 [Source:UniProtKB/Swiss-Prot;Acc:Q3ED68]
AT1G23040		dry-6HAI	down	R-	At1g23040 [Source:UniProtKB/TrEMBL;Acc:O23120]
AT1G23310	GGAT1	dry-6HAI	down	additive	Glutamate--glyoxylate aminotransferase 1 [Source:UniProtKB/Swiss-Prot;Acc:Q9LR30]
AT1G23490	ARF2-A	dry-6HAI	down	additive	ADP-ribosylation factor 2-B [Source:UniProtKB/Swiss-Prot;Acc:P0DH91]
AT1G23550	SRO2	dry-6HAI	up	additive	Probable inactive poly [ADP-ribose] polymerase SRO2 [Source:UniProtKB/Swiss-Prot;Acc:Q9ZUD9]
AT1G23740	AOR	dry-6HAI	down	additive	NADPH-dependent alkenal/one oxidoreductase, chloroplastic [Source:UniProtKB/Swiss-Prot;Acc:Q9ZUC1]
AT1G23780	SKIP22	dry-6HAI	up	additive	F-box family protein [Source:UniProtKB/TrEMBL;Acc:C1PI94]
AT1G23960		dry-6HAI	up	additive	UPF0725 protein At1g23960 [Source:UniProtKB/Swiss-Prot;Acc:Q8RXM6]
AT1G24040		dry-6HAI	up	additive	Acyl-CoA N-acyltransferases (NAT) superfamily protein [Source:UniProtKB/TrEMBL;Acc:Q9LR91]
AT1G24090		dry-6HAI	up	R+	RNase H domain-containing protein [Source:UniProtKB/TrEMBL;Acc:F4I7R5]
AT1G24100	UGT74B1	dry-6HAI	down	additive	Glycosyltransferase [Source:UniProtKB/TrEMBL;Acc:A0A178WKT6]
AT1G24190	SNL3	dry-6HAI	up	T-	SIN3-like 3 [Source:TAIR;Acc:AT1G24190]
AT1G24267		dry-6HAI	up	additive	Protein of unknown function (DUF1664) [Source:TAIR;Acc:AT1G24267]
AT1G24280	G6PD3	dry-6HAI	down	T+	Glucose-6-phosphate 1-dehydrogenase [Source:UniProtKB/TrEMBL;Acc:A0A178WP00]
AT1G24360		dry-6HAI	down	T+	3-oxoacyl-[acyl-carrier-protein] reductase, chloroplastic [Source:UniProtKB/Swiss-Prot;Acc:P33207]
AT1G24440		dry-6HAI	up	T-	F21J9.10 [Source:UniProtKB/TrEMBL;Acc:Q9FYL9]
AT1G24450	NFD2	dry-6HAI	up	T-R+	Protein NUCLEAR FUSION DEFECTIVE 2 [Source:UniProtKB/Swiss-Prot;Acc:Q9FYL8]
AT1G24490	ALB4	dry-6HAI	up	T-	ALBINO3-like protein 1, chloroplastic [Source:UniProtKB/Swiss-Prot;Acc:Q9FYL3]
AT1G24600		dry-6HAI	down	T-R-	At1g24600 [Source:UniProtKB/TrEMBL;Acc:Q9FYK4]
AT1G24735		dry-6HAI	up	T-	S-adenosyl-L-methionine-dependent methyltransferases superfamily protein [Source:UniProtKB/TrEMBL;Acc:F4IAT4]
AT1G25420		dry-6HAI	up	additive	At1g25420/F2J7_16 [Source:UniProtKB/TrEMBL;Acc:Q9C6L2]
AT1G25422		dry-6HAI	up	T-	Putative uncharacterized protein [Source:UniProtKB/TrEMBL;Acc:Q1G3T8]
AT1G25490	PP2AA1	dry-6HAI	down	T+	Serine/threonine-protein phosphatase 2A 65 kDa regulatory subunit A alpha isoform [Source:UniProtKB/Swiss-Prot;Acc:Q38845]
AT1G25520		dry-6HAI	down	T+	GDT1-like protein 4 [Source:UniProtKB/Swiss-Prot;Acc:Q9C6M1]
AT1G25550	HHO3	dry-6HAI	down	T+	Transcription factor HHO3 [Source:UniProtKB/Swiss-Prot;Acc:Q9FPE8]
AT1G25580	SOG1	dry-6HAI	up	additive	SUPPRESSOR OF GAMMA RESPONSE 1 [Source:UniProtKB/Swiss-Prot;Acc:Q6NQK2]
AT1G25682		dry-6HAI	up	additive	At1g25682 [Source:UniProtKB/TrEMBL;Acc:Q9C609]
AT1G26160		dry-6HAI	up	R+	Metal-dependent phosphohydrolase [Source:UniProtKB/TrEMBL;Acc:Q93ZV1]
AT1G26630	ELF5A-2	dry-6HAI	down	T+	Eukaryotic translation initiation factor 5A-2 [Source:UniProtKB/Swiss-Prot;Acc:Q93VP3]
AT1G26665		dry-6HAI	up	additive	Mediator complex, subunit Med10 [Source:TAIR;Acc:AT1G26665]
AT1G26670	VTI12	dry-6HAI	up	T-	VTI1B [Source:UniProtKB/TrEMBL;Acc:A0A178W140]
AT1G26762		dry-6HAI	down	T+	unknown protein; FUNCTIONS IN: molecular_function unknown; INVOLVED IN: biological_process unknown; LOCATED IN: endomembrane system; Ha. [Source:TAIR;Acc:AT1G26762]
AT1G26770	ATEXPA10	dry-6HAI	down	T+R+	Expansin [Source:UniProtKB/TrEMBL;Acc:F4HPC1]
AT1G26920		dry-6HAI	down	additive	T2P11.11 protein [Source:UniProtKB/TrEMBL;Acc:Q9ZVG6]
AT1G27050	ATHB54	dry-6HAI	down	T+	Uncharacterized protein At1g27050 [Source:UniProtKB/Swiss-Prot;Acc:P0CJ66]
AT1G27150		dry-6HAI	up	additive	T7N9.21 [Source:UniProtKB/TrEMBL;Acc:Q9LFX3]
AT1G27210	TOR1L4	dry-6HAI	down	T+	TORTIFOLIA1-like protein 4 [Source:UniProtKB/Swiss-Prot;Acc:Q93ZH1]
AT1G27300		dry-6HAI	up	additive	F17L21.9 [Source:UniProtKB/TrEMBL;Acc:Q9FZK5]
AT1G27450	APT1	dry-6HAI	down	T+	Adenine phosphoribosyl transferase 1 [Source:UniProtKB/TrEMBL;Acc:F4HSX1]
AT1G27461		dry-6HAI	up	T-R-	Putative uncharacterized protein [Source:UniProtKB/TrEMBL;Acc:Q1G322]
AT1G27750		dry-6HAI	up	additive	Nucleic acid binding protein [Source:UniProtKB/TrEMBL;Acc:Q8RWY8]
AT1G27980	DPL1	dry-6HAI	up	additive	Sphingosine-1-phosphate lyase [Source:UniProtKB/Swiss-Prot;Acc:Q9C509]
AT1G27990		dry-6HAI	up	T-R-	AT1G27990 protein [Source:UniProtKB/TrEMBL;Acc:Q9C7F4]
AT1G28050	COL15	dry-6HAI	up	T-	Zinc finger protein CONSTANS-LIKE 15 [Source:UniProtKB/Swiss-Prot;Acc:Q9C7E8]
AT1G28280	VQ4	dry-6HAI	down	T+	VQ motif-containing protein 4 [Source:UniProtKB/Swiss-Prot;Acc:Q5M750]
AT1G28350		dry-6HAI	down	T+	Tyrosine--tRNA ligase 2, cytoplasmic [Source:UniProtKB/Swiss-Prot;Acc:F4HWL4]
AT1G28360	ERF12	dry-6HAI	up	additive	Ethylene-responsive transcription factor 12 [Source:UniProtKB/Swiss-Prot;Acc:Q94ID6]
AT1G28395		dry-6HAI	down	T+	At1g28395 [Source:UniProtKB/TrEMBL;Acc:Q8LEQ7]
AT1G28440	HSL1	dry-6HAI	down	additive	Receptor-like protein kinase HSL1 [Source:UniProtKB/Swiss-Prot;Acc:Q9SGP2]
AT1G28510		dry-6HAI	down	T+	At1g28510/F3M18_5 [Source:UniProtKB/TrEMBL;Acc:Q9SGP9]
AT1G28520	VOZ1	dry-6HAI	up	T-	Transcription factor VOZ1 [Source:UniProtKB/Swiss-Prot;Acc:Q9SGQ0]
AT1G28530		dry-6HAI	up	additive	Deneddylase [Source:UniProtKB/TrEMBL;Acc:Q84TH8]
AT1G28580		dry-6HAI	down	T+R-	GDSL esterase/lipase At1g28580 [Source:UniProtKB/Swiss-Prot;Acc:Q9FXJ2]
AT1G28680		dry-6HAI	down	T+	Anthranilate N-hydroxycinnamoyl/benzoyltransferase, putative [Source:UniProtKB/TrEMBL;Acc:Q8LF28]
AT1G29070	RPL34	dry-6HAI	down	additive	50S ribosomal protein L34, chloroplastic [Source:UniProtKB/Swiss-Prot;Acc:Q9LP37]
AT1G29220		dry-6HAI	up	R+	Transcriptional regulator family protein [Source:UniProtKB/TrEMBL;Acc:F4HZY1]
AT1G29330	ERD2A	dry-6HAI	up	T-	ER lumen protein-retaining receptor A [Source:UniProtKB/Swiss-Prot;Acc:P35402]
AT1G29340	PUB17	dry-6HAI	up	T-	RING-type E3 ubiquitin transferase [Source:UniProtKB/TrEMBL;Acc:A0A178WA68]
AT1G29640		dry-6HAI	down	T+R-	At1g29640 [Source:UniProtKB/TrEMBL;Acc:Q9C7N7]
AT1G29850		dry-6HAI	up	additive	double-stranded DNA-binding family protein [Source:TAIR;Acc:AT1G29850]
AT1G29880		dry-6HAI	down	T+	Glycine--tRNA ligase, mitochondrial 1 [Source:UniProtKB/Swiss-Prot;Acc:O23627]
AT1G30070		dry-6HAI	up	R+	SGS domain-containing protein [Source:UniProtKB/TrEMBL;Acc:F4I4Q9]
AT1G30135	TIFY5A	dry-6HAI	up	T-	Protein TIFY 5A [Source:UniProtKB/Swiss-Prot;Acc:Q8LBM2]
AT1G30200		dry-6HAI	up	T-	F-box protein At1g30200 [Source:UniProtKB/Swiss-Prot;Acc:Q9C534]
AT1G30270	CIPK23	dry-6HAI	down	T+	CBL-interacting serine/threonine-protein kinase 23 [Source:UniProtKB/Swiss-Prot;Acc:Q93VD3]
AT1G30440		dry-6HAI	down	T+R-	BTB/POZ domain-containing protein At1g30440 [Source:UniProtKB/Swiss-Prot;Acc:Q9S9Q9]
AT1G30500	NFYA7	dry-6HAI	up	T-	Nuclear transcription factor Y subunit A-7 [Source:UniProtKB/Swiss-Prot;Acc:Q84JP1]
AT1G30530	UGT78D1	dry-6HAI	down	T+R-	Glycosyltransferase (Fragment) [Source:UniProtKB/TrEMBL;Acc:W8PVA4]
AT1G30630		dry-6HAI	down	T+	Coatomer subunit epsilon-1 [Source:UniProtKB/Swiss-Prot;Acc:Q9SA78]
AT1G30690	PATL4	dry-6HAI	down	T+	Patellin-4 [Source:UniProtKB/Swiss-Prot;Acc:Q94C59]
AT1G30860		dry-6HAI	up	T-R-	At1g30860 [Source:UniProtKB/TrEMBL;Acc:Q6NQ80]
AT1G30880		dry-6HAI	up	R+	At1g30880 [Source:UniProtKB/TrEMBL;Acc:Q9FYH5]
AT1G31180	ATIMD3	dry-6HAI	down	T+	isopropylmalate dehydrogenase 3 [Source:TAIR;Acc:AT1G31180]
AT1G31230	AKHSDH1	dry-6HAI	down	T+	Bifunctional aspartokinase/homoserine dehydrogenase 1, chloroplastic [Source:UniProtKB/Swiss-Prot;Acc:Q9SA18]
AT1G31780		dry-6HAI	down	additive	At1g31780 [Source:UniProtKB/TrEMBL;Acc:Q6NMI3]
AT1G31812	ACBP6	dry-6HAI	down	R-	ACBP6 [Source:UniProtKB/TrEMBL;Acc:A0A178WJ33]
AT1G31830		dry-6HAI	up	T-	Probable polyamine transporter At1g31830 [Source:UniProtKB/Swiss-Prot;Acc:Q9C6S5]
AT1G31835		dry-6HAI	down	R-	unknown protein; FUNCTIONS IN: molecular_function unknown; INVOLVED IN: biological_process unknown; LOCATED IN: endomembrane system; Ha. [Source:TAIR;Acc:AT1G31835]
AT1G31930	XLG3	dry-6HAI	up	additive	Extra-large guanine nucleotide-binding protein 3 [Source:UniProtKB/Swiss-Prot;Acc:Q9C516]
AT1G32150	BZIP68	dry-6HAI	up	T-	bZIP transcription factor 68 [Source:UniProtKB/Swiss-Prot;Acc:Q84LG2]
AT1G32200	ATS1	dry-6HAI	down	T+R-	Glycerol-3-phosphate acyltransferase, chloroplastic [Source:UniProtKB/Swiss-Prot;Acc:Q43307]
AT1G32210	DAD1	dry-6HAI	down	T+	Dolichyl-diphosphooligosaccharide--protein glycosyltransferase subunit DAD1 [Source:UniProtKB/Swiss-Prot;Acc:Q39080]
AT1G32260		dry-6HAI	up	T-	At1g32260 [Source:UniProtKB/TrEMBL;Acc:Q9LQN3]
AT1G32360		dry-6HAI	up	T-	Zinc finger CCCH domain-containing protein 12 [Source:UniProtKB/Swiss-Prot;Acc:Q9LQM3]
AT1G32400	TOM2A	dry-6HAI	up	T-	Tobamovirus multiplication protein 2A [Source:UniProtKB/Swiss-Prot;Acc:Q9C5W7]
AT1G32500	ABCI7	dry-6HAI	down	T+	At1g32500 [Source:UniProtKB/TrEMBL;Acc:Q058Q9]
AT1G32530	MIP1	dry-6HAI	up	additive	MND1-interacting protein 1 [Source:UniProtKB/Swiss-Prot;Acc:Q8RX22]
AT1G32700		dry-6HAI	up	T-R-	PLATZ transcription factor family protein [Source:UniProtKB/TrEMBL;Acc:F4IEB6]
AT1G32730		dry-6HAI	up	additive	Electron carrier/iron ion-binding protein [Source:UniProtKB/TrEMBL;Acc:Q9LPJ1]
AT1G32740		dry-6HAI	up	additive	SBP (S-ribonuclease binding protein) family protein [Source:UniProtKB/TrEMBL;Acc:Q8LCK5]
AT1G32810		dry-6HAI	up	additive	Location of EST 206I21T7, gb [Source:UniProtKB/TrEMBL;Acc:Q9MAQ7]
AT1G32920		dry-6HAI	down	T+	At1g32920/F9L11_25 [Source:UniProtKB/TrEMBL;Acc:Q93WI1]
AT1G32990	RPL11	dry-6HAI	down	additive	50S ribosomal protein L11, chloroplastic [Source:UniProtKB/Swiss-Prot;Acc:Q9MAP3]
AT1G33040	NACA5	dry-6HAI	down	additive	Nascent polypeptide-associated complex subunit alpha-like protein 5 [Source:UniProtKB/Swiss-Prot;Acc:Q8LGC6]
AT1G33050		dry-6HAI	up	T-R+	Uncharacterized protein At1g33050 [Source:UniProtKB/TrEMBL;Acc:Q8VYZ1]
AT1G33055		dry-6HAI	down	T+R+	Uncharacterized protein unannotated coding sequence from BAC F9L11 [Source:UniProtKB/TrEMBL;Acc:Q94K21]
AT1G33110	DTX21	dry-6HAI	up	additive	Protein DETOXIFICATION [Source:UniProtKB/TrEMBL;Acc:A0A178WPH4]
AT1G33230		dry-6HAI	up	additive	TMPIT-like protein [Source:TAIR;Acc:AT1G33230]
AT1G34350		dry-6HAI	down	R-	unknown protein; Ha. [Source:TAIR;Acc:AT1G34350]
AT1G34370	STOP1	dry-6HAI	up	additive	Protein SENSITIVE TO PROTON RHIZOTOXICITY 1 [Source:UniProtKB/Swiss-Prot;Acc:Q9C8N5]
AT1G34760	GRF11	dry-6HAI	up	T-	general regulatory factor 11 [Source:TAIR;Acc:AT1G34760]
AT1G34780	APRL4	dry-6HAI	up	T-	5'-adenylylsulfate reductase-like 4 [Source:UniProtKB/Swiss-Prot;Acc:Q9SA00]
AT1G35516		dry-6HAI	up	T-	myb-like transcription factor family protein [Source:TAIR;Acc:AT1G35516]
AT1G35560	TCP23	dry-6HAI	down	T+	Transcription factor TCP23 [Source:UniProtKB/Swiss-Prot;Acc:Q9LQF0]
AT1G35580	CINV1	dry-6HAI	down	T+R-	Alkaline/neutral invertase CINV1 [Source:UniProtKB/Swiss-Prot;Acc:Q9LQF2]
AT1G35680	RPL21	dry-6HAI	down	additive	50S ribosomal protein L21, chloroplastic [Source:UniProtKB/Swiss-Prot;Acc:P51412]
AT1G35720	ANN1	dry-6HAI	down	T-R-	Annexin [Source:UniProtKB/TrEMBL;Acc:A0A178WGZ8]
AT1G36380		dry-6HAI	down	T+	unknown protein; LOCATED IN: endomembrane system; EXPRESSED IN: 23 plant structures; EXPRESSED DURING: 15 growth stages; Ha. [Source:TAIR;Acc:AT1G36380]
AT1G36390		dry-6HAI	down	T+	GrpE protein homolog [Source:UniProtKB/TrEMBL;Acc:Q9C8X4]
AT1G36730		dry-6HAI	up	additive	Probable eukaryotic translation initiation factor 5-1 [Source:UniProtKB/Swiss-Prot;Acc:Q9C8F1]
AT1G43170	ARP1	dry-6HAI	down	T+	60S ribosomal protein L3-1 [Source:UniProtKB/Swiss-Prot;Acc:P17094]
AT1G43560	Aty2	dry-6HAI	down	T+	Ty2 [Source:UniProtKB/TrEMBL;Acc:A0A178WFY2]
AT1G43700	VIP1	dry-6HAI	up	additive	Transcription factor VIP1 [Source:UniProtKB/Swiss-Prot;Acc:Q9MA75]
AT1G44170	ALDH3H1	dry-6HAI	down	T+	Aldehyde dehydrogenase family 3 member H1 [Source:UniProtKB/Swiss-Prot;Acc:Q70DU8]
AT1G44446	CAO	dry-6HAI	up	T-R-	CH1 [Source:UniProtKB/TrEMBL;Acc:A0A178W6L1]
AT1G44835		dry-6HAI	down	T+	YbaK/aminoacyl-tRNA synthetase-associated domain-containing protein [Source:UniProtKB/TrEMBL;Acc:F4HPK3]
AT1G45180		dry-6HAI	down	T+	F27F5.26 [Source:UniProtKB/TrEMBL;Acc:Q9MAJ1]
AT1G45230	DCL	dry-6HAI	up	T-	Protein DCL homolog, chloroplastic [Source:UniProtKB/Swiss-Prot;Acc:Q9C642]
AT1G45474	LHCA5	dry-6HAI	down	R-	Photosystem I chlorophyll a/b-binding protein 5, chloroplastic [Source:UniProtKB/Swiss-Prot;Acc:Q9C639]
AT1G45976	SBP1	dry-6HAI	up	T-R+	SBP1 [Source:UniProtKB/TrEMBL;Acc:A0A178WK23]
AT1G46264	HSFB4	dry-6HAI	down	T+	Heat stress transcription factor B-4 [Source:UniProtKB/Swiss-Prot;Acc:Q9C635]
AT1G47056	VFB1	dry-6HAI	up	T-	F-box protein At1g47056 [Source:UniProtKB/Swiss-Prot;Acc:Q9C626]
AT1G47260	GAMMACA2	dry-6HAI	down	additive	GAMMA CA2 [Source:UniProtKB/TrEMBL;Acc:A0A178WI45]
AT1G47340		dry-6HAI	up	additive	F-box protein At1g47340 [Source:UniProtKB/Swiss-Prot;Acc:Q0V7S0]
AT1G47530	DTX33	dry-6HAI	up	T-	Protein DETOXIFICATION 33 [Source:UniProtKB/Swiss-Prot;Acc:Q9SX83]
AT1G47570		dry-6HAI	up	R+	At1g47570 [Source:UniProtKB/TrEMBL;Acc:Q6NL06]
AT1G47640		dry-6HAI	down	additive	At1g47640/F16N3_6 [Source:UniProtKB/TrEMBL;Acc:Q9SX96]
AT1G47710		dry-6HAI	up	additive	Serine protease inhibitor (SERPIN) family protein [Source:TAIR;Acc:AT1G47710]
AT1G47820		dry-6HAI	up	additive	T2E6.7 [Source:UniProtKB/TrEMBL;Acc:Q9FZG2]
AT1G48030	LPD1	dry-6HAI	down	additive	Dihydrolipoyl dehydrogenase 1, mitochondrial [Source:UniProtKB/Swiss-Prot;Acc:Q9M5K3]
AT1G48350	RPL18	dry-6HAI	down	additive	Uncharacterized protein At1g48350 [Source:UniProtKB/TrEMBL;Acc:Q0WWC5]
AT1G48420	DCD	dry-6HAI	down	R-	Bifunctional D-cysteine desulfhydrase/1-aminocyclopropane-1-carboxylate deaminase, mitochondrial [Source:UniProtKB/Swiss-Prot;Acc:F4HYF3]
AT1G48460		dry-6HAI	up	additive	At1g48460 [Source:UniProtKB/TrEMBL;Acc:Q5PNY9]
AT1G48470	GLN1-5	dry-6HAI	up	T-R-	Glutamine synthetase cytosolic isozyme 1-5 [Source:UniProtKB/Swiss-Prot;Acc:Q8GXW5]
AT1G48500	TIFY6A	dry-6HAI	up	T-	Protein TIFY 6A [Source:UniProtKB/Swiss-Prot;Acc:Q58G47]
AT1G48520	GATB	dry-6HAI	down	additive	Glutamyl-tRNA(Gln) amidotransferase subunit B, chloroplastic/mitochondrial [Source:UniProtKB/Swiss-Prot;Acc:Q9FV81]
AT1G48630	RACK1B	dry-6HAI	down	T+	RACK1B_AT [Source:UniProtKB/TrEMBL;Acc:A0A178W908]
AT1G48635	PEX3	dry-6HAI	up	additive	Peroxin 3 [Source:UniProtKB/TrEMBL;Acc:F4HYJ3]
AT1G48745		dry-6HAI	up	additive	Putative uncharacterized protein [Source:UniProtKB/TrEMBL;Acc:Q1G3E1]
AT1G48760	DELTA-ADR	dry-6HAI	up	additive	AP-3 complex subunit delta [Source:UniProtKB/Swiss-Prot;Acc:Q9C744]
AT1G48840		dry-6HAI	up	T-R-	Heat-inducible transcription repressor (DUF639) [Source:UniProtKB/TrEMBL;Acc:Q8VXZ2]
AT1G48950		dry-6HAI	up	R+	C3HC zinc finger-like protein [Source:UniProtKB/TrEMBL;Acc:F4I045]
AT1G49170		dry-6HAI	up	additive	At1g49170 [Source:UniProtKB/TrEMBL;Acc:Q6NQG5]
AT1G49240	ACT8	dry-6HAI	down	R-	Actin-8 [Source:UniProtKB/Swiss-Prot;Acc:Q96293]
AT1G49390		dry-6HAI	up	T-	2-oxoglutarate (2OG) and Fe(II)-dependent oxygenase superfamily protein [Source:UniProtKB/TrEMBL;Acc:Q9XIA5]
AT1G49510	emb1273	dry-6HAI	down	additive	At1g49510 [Source:UniProtKB/TrEMBL;Acc:Q9XIB8]
AT1G49850	RHY1A	dry-6HAI	up	additive	Probable E3 ubiquitin-protein ligase RHY1A [Source:UniProtKB/Swiss-Prot;Acc:Q852U6]
AT1G50010	TUBA4	dry-6HAI	down	T+R-	Tubulin alpha-2 chain [Source:UniProtKB/Swiss-Prot;Acc:B9DGT7]
AT1G50290		dry-6HAI	up	T-	At1g50290/F14I3_12 [Source:UniProtKB/TrEMBL;Acc:Q944R3]
AT1G50400	TOM40-2	dry-6HAI	down	T+R+	Probable mitochondrial import receptor subunit TOM40-2 [Source:UniProtKB/Swiss-Prot;Acc:Q9SX55]
AT1G50490	UBC20	dry-6HAI	down	T+	Ubiquitin-conjugating enzyme E2 20 [Source:UniProtKB/Swiss-Prot;Acc:Q8L7T3]
AT1G50900	LTD	dry-6HAI	down	T+R-	Protein LHCP TRANSLOCATION DEFECT [Source:UniProtKB/Swiss-Prot;Acc:Q8VY88]
AT1G51060	HTA10	dry-6HAI	down	additive	Probable histone H2A.1 [Source:UniProtKB/Swiss-Prot;Acc:Q9C681]
AT1G51070	bHLH115	dry-6HAI	down	R-	Basic helix-loop-helix (BHLH) DNA-binding superfamily protein [Source:UniProtKB/TrEMBL;Acc:F4I7Z3]
AT1G51130	NSE4A	dry-6HAI	up	additive	Non-structural maintenance of chromosomes element 4 homolog A [Source:UniProtKB/Swiss-Prot;Acc:Q9C689]
AT1G51140	BHLH122	dry-6HAI	up	T-	Transcription factor bHLH122 [Source:UniProtKB/Swiss-Prot;Acc:Q9C690]
AT1G51160		dry-6HAI	down	additive	At1g51160 [Source:UniProtKB/TrEMBL;Acc:Q9SYB8]
AT1G51200	SAP2	dry-6HAI	up	R+	Zinc finger A20 and AN1 domain-containing stress-associated protein 2 [Source:UniProtKB/Swiss-Prot;Acc:Q8H0X0]
AT1G51560		dry-6HAI	down	additive	Pyridoxamine 5'-phosphate oxidase family protein [Source:UniProtKB/TrEMBL;Acc:Q9C8K8]
AT1G51570		dry-6HAI	down	T+	Calcium-dependent lipid-binding (CaLB domain) plant phosphoribosyltransferase family protein [Source:UniProtKB/TrEMBL;Acc:Q9C8H3]
AT1G51610	MTPC4	dry-6HAI	down	additive	Metal tolerance protein C4 [Source:UniProtKB/Swiss-Prot;Acc:Q8H1G3]
AT1G51720		dry-6HAI	up	additive	Amino acid dehydrogenase family protein [Source:UniProtKB/TrEMBL;Acc:F4I9M9]
AT1G52320		dry-6HAI	up	R+	BZIP protein, putative; 48652-45869 [Source:UniProtKB/TrEMBL;Acc:Q9C824]
AT1G52560	HSP26.5	dry-6HAI	up	additive	26.5 kDa heat shock protein, mitochondrial [Source:UniProtKB/Swiss-Prot;Acc:Q9SSQ8]
AT1G52600		dry-6HAI	down	additive	Signal peptidase I [Source:UniProtKB/TrEMBL;Acc:Q9SSR2]
AT1G52760	CSE	dry-6HAI	down	R-	Caffeoylshikimate esterase [Source:UniProtKB/Swiss-Prot;Acc:Q9C942]
AT1G52825		dry-6HAI	down	T+	At1g52821 [Source:UniProtKB/TrEMBL;Acc:Q8GXZ7]
AT1G52870		dry-6HAI	up	T-	At1g52870/F14G24_14 [Source:UniProtKB/TrEMBL;Acc:Q9C933]
AT1G52890	NAC019	dry-6HAI	up	R+	NAC domain-containing protein 19 [Source:UniProtKB/Swiss-Prot;Acc:Q9C932]
AT1G52905		dry-6HAI	down	T+	At1g52905 [Source:UniProtKB/TrEMBL;Acc:Q1EBU8]
AT1G53030	COX17-2	dry-6HAI	up	R+	Cytochrome c oxidase copper chaperone 2 [Source:UniProtKB/Swiss-Prot;Acc:Q94FT1]
AT1G53240	mMDH1	dry-6HAI	down	T+	Malate dehydrogenase 1, mitochondrial [Source:UniProtKB/Swiss-Prot;Acc:Q9ZP06]
AT1G53310	PPC1	dry-6HAI	down	additive	Phosphoenolpyruvate carboxylase 1 [Source:UniProtKB/Swiss-Prot;Acc:Q9MAH0]
AT1G53400		dry-6HAI	up	T-R-	F12M16.29 [Source:UniProtKB/TrEMBL;Acc:Q9MAG2]
AT1G53500	RHM2	dry-6HAI	down	T+R-	RHM2 [Source:UniProtKB/TrEMBL;Acc:A0A178W591]
AT1G53580	GLY3	dry-6HAI	down	T+	Persulfide dioxygenase ETHE1 homolog, mitochondrial [Source:UniProtKB/Swiss-Prot;Acc:Q9C8L4]
AT1G53650	CID8	dry-6HAI	down	T+	Polyadenylate-binding protein-interacting protein 8 [Source:UniProtKB/Swiss-Prot;Acc:Q9C8M0]
AT1G53790		dry-6HAI	up	T-	F-box and associated interaction domains-containing protein [Source:UniProtKB/TrEMBL;Acc:B3H7F2]
AT1G54010	GLL23	dry-6HAI	down	T+R-	Inactive GDSL esterase/lipase-like protein 23 [Source:UniProtKB/Swiss-Prot;Acc:Q8W4H8]
AT1G54120		dry-6HAI	down	R-	F15I1.22 [Source:UniProtKB/TrEMBL;Acc:Q9SYH0]
AT1G54290		dry-6HAI	up	T-	Protein translation factor SUI1 homolog 2 [Source:UniProtKB/Swiss-Prot;Acc:Q94JV4]
AT1G54310		dry-6HAI	up	additive	S-adenosyl-L-methionine-dependent methyltransferases superfamily protein [Source:UniProtKB/TrEMBL;Acc:F4HVA0]
AT1G54320	ALIS3	dry-6HAI	up	T-	ALA-interacting subunit 3 [Source:UniProtKB/Swiss-Prot;Acc:Q9SLK2]
AT1G54580	ACP2	dry-6HAI	down	additive	Acyl carrier protein 2, chloroplastic [Source:UniProtKB/Swiss-Prot;Acc:P25701]
AT1G54610		dry-6HAI	up	additive	Probable serine/threonine-protein kinase At1g54610 [Source:UniProtKB/Swiss-Prot;Acc:Q9ZVM9]
AT1G54630	ACP3	dry-6HAI	down	T+	Acyl carrier protein 3, chloroplastic [Source:UniProtKB/Swiss-Prot;Acc:P25702]
AT1G54690	HTA3	dry-6HAI	down	T+	Probable histone H2AXb [Source:UniProtKB/Swiss-Prot;Acc:Q9S9K7]
AT1G55000		dry-6HAI	up	T-	F-box protein At1g55000 [Source:UniProtKB/Swiss-Prot;Acc:Q9FZ32]
AT1G55020	LOX1	dry-6HAI	down	R-	Linoleate 9S-lipoxygenase 1 [Source:UniProtKB/Swiss-Prot;Acc:Q06327]
AT1G55080	MED9	dry-6HAI	up	additive	Mediator of RNA polymerase II transcription subunit 9 [Source:UniProtKB/Swiss-Prot;Acc:Q8RWA2]
AT1G55210	DIR20	dry-6HAI	down	R-	Dirigent protein 20 [Source:UniProtKB/Swiss-Prot;Acc:Q9C891]
AT1G55250	HUB2	dry-6HAI	up	additive	E3 ubiquitin-protein ligase BRE1-like 2 [Source:UniProtKB/Swiss-Prot;Acc:Q9C895]
AT1G55270		dry-6HAI	down	T+	F-box/kelch-repeat protein At1g55270 [Source:UniProtKB/Swiss-Prot;Acc:Q93W93]
AT1G55480	ZKT	dry-6HAI	down	R-	Protein MET1, chloroplastic [Source:UniProtKB/Swiss-Prot;Acc:Q94BS2]
AT1G55530		dry-6HAI	up	additive	At1g55530/T5A14_7 [Source:UniProtKB/TrEMBL;Acc:Q9ZVU8]
AT1G55680		dry-6HAI	up	T-	Transducin/WD40 repeat-like superfamily protein [Source:UniProtKB/TrEMBL;Acc:Q9C5N4]
AT1G55740	RFS1	dry-6HAI	down	T+R+	Probable galactinol--sucrose galactosyltransferase 1 [Source:UniProtKB/Swiss-Prot;Acc:Q84VX0]
AT1G55820	GIP1L	dry-6HAI	up	T+R+	GBF-interacting protein 1-like [Source:UniProtKB/Swiss-Prot;Acc:A4FVR1]
AT1G55850	CSLE1	dry-6HAI	up	additive	Cellulose synthase-like protein E1 [Source:UniProtKB/Swiss-Prot;Acc:Q8VZK9]
AT1G55920	SAT1	dry-6HAI	down	additive	Serine acetyltransferase 1, chloroplastic [Source:UniProtKB/Swiss-Prot;Acc:Q42588]
AT1G55930	CBSDUFCH2	dry-6HAI	up	additive	DUF21 domain-containing protein At1g55930, chloroplastic [Source:UniProtKB/Swiss-Prot;Acc:Q84R21]
AT1G56090		dry-6HAI	up	T-R+	Tetratricopeptide repeat (TPR)-like superfamily protein [Source:TAIR;Acc:AT1G56090]
AT1G56110	NOP56	dry-6HAI	down	T+R+	At1g56110/T6H22_9 [Source:UniProtKB/TrEMBL;Acc:Q9SGT7]
AT1G56190		dry-6HAI	down	T+R-	Phosphoglycerate kinase [Source:UniProtKB/TrEMBL;Acc:A0A178W4Q1]
AT1G56200	emb1303	dry-6HAI	up	additive	EMB1303 [Source:UniProtKB/TrEMBL;Acc:A0A178WKB3]
AT1G56280	ATDI19	dry-6HAI	up	T-R+	drought-induced 19 [Source:TAIR;Acc:AT1G56280]
AT1G56330	SAR1B	dry-6HAI	down	R-	SAR1B [Source:UniProtKB/TrEMBL;Acc:A0A178WM97]
AT1G56350	PRFB2	dry-6HAI	up	additive	Peptide chain release factor PrfB2, chloroplastic [Source:UniProtKB/Swiss-Prot;Acc:F4I532]
AT1G56460		dry-6HAI	up	T-R+	HIT zinc finger and PAPA-1-like domain-containing protein [Source:UniProtKB/TrEMBL;Acc:Q9C7X2]
AT1G56700		dry-6HAI	down	T+	At1g56700 [Source:UniProtKB/TrEMBL;Acc:Q9FXC0]
AT1G57540		dry-6HAI	up	T-R+	40S ribosomal protein [Source:UniProtKB/TrEMBL;Acc:Q9FVU7]
AT1G57680		dry-6HAI	down	T+	Plasminogen activator inhibitor [Source:UniProtKB/TrEMBL;Acc:Q9FVT5]
AT1G58210	EMB1674	dry-6HAI	up	additive	Protein EMBRYO DEFECTIVE 1674 [Source:UniProtKB/Swiss-Prot;Acc:Q8RWD7]
AT1G58470	RBP1	dry-6HAI	up	T-	RNA-binding protein 1 [Source:UniProtKB/Swiss-Prot;Acc:Q9C652]
AT1G59510	CF9	dry-6HAI	up	R+	CF9 protein [Source:UniProtKB/TrEMBL;Acc:Q9SLU2]
AT1G59600	ZCW7	dry-6HAI	up	R+	ZCW7 protein [Source:UniProtKB/TrEMBL;Acc:Q9SLT8]
AT1G59650	CW14	dry-6HAI	down	T+	CW14 protein (DUF1336) [Source:UniProtKB/TrEMBL;Acc:Q9SLT5]
AT1G59660	NUP98B	dry-6HAI	down	T+	Nuclear pore complex protein NUP98B [Source:UniProtKB/Swiss-Prot;Acc:F4ID16]
AT1G59710		dry-6HAI	down	T+	Actin cross-linking protein (DUF569) [Source:UniProtKB/TrEMBL;Acc:Q9LQ43]
AT1G59750	ARF1	dry-6HAI	up	additive	Auxin response factor 1 [Source:UniProtKB/Swiss-Prot;Acc:Q8L7G0]
AT1G59860	HSP17.6A	dry-6HAI	down	T+R+	17.6 kDa class I heat shock protein 1 [Source:UniProtKB/Swiss-Prot;Acc:Q9XIE3]
AT1G59870	ABCG36	dry-6HAI	down	additive	ABC transporter G family member 36 [Source:UniProtKB/Swiss-Prot;Acc:Q9XIE2]
AT1G59890	SNL5	dry-6HAI	up	R+	SIN3-like 5 [Source:UniProtKB/TrEMBL;Acc:F4IEM8]
AT1G60000		dry-6HAI	down	T+R-	AT1G60000 protein [Source:UniProtKB/TrEMBL;Acc:Q9ZUJ3]
AT1G60170	PRP31	dry-6HAI	up	R+	Emb1220 [Source:UniProtKB/TrEMBL;Acc:A0A178WCJ2]
AT1G60550	MENB	dry-6HAI	down	additive	1,4-dihydroxy-2-naphthoyl-CoA synthase, peroxisomal [Source:UniProtKB/Swiss-Prot;Acc:Q8GYN9]
AT1G60560		dry-6HAI	up	R+	At1g60560/F8A5_10 [Source:UniProtKB/TrEMBL;Acc:Q8RY56]
AT1G60680	AGD2	dry-6HAI	up	T-	Probable aldo-keto reductase 2 [Source:UniProtKB/Swiss-Prot;Acc:Q84M96]
AT1G60730		dry-6HAI	up	R+	NAD(P)-linked oxidoreductase superfamily protein [Source:TAIR;Acc:AT1G60730]
AT1G60750		dry-6HAI	up	T-	Probable aldo-keto reductase 6 [Source:UniProtKB/Swiss-Prot;Acc:F4HPY8]
AT1G60780	AP1M2	dry-6HAI	down	additive	AP-1 complex subunit mu-2 [Source:UniProtKB/Swiss-Prot;Acc:O22715]
AT1G60950	FD2	dry-6HAI	down	additive	Ferredoxin [Source:UniProtKB/TrEMBL;Acc:A0A178W2W5]
AT1G60960	IRT3	dry-6HAI	down	T+	IRT3 [Source:UniProtKB/TrEMBL;Acc:A0A178WHL0]
AT1G60970		dry-6HAI	up	additive	Coatomer subunit zeta-1 [Source:UniProtKB/Swiss-Prot;Acc:Q940S5]
AT1G61030		dry-6HAI	up	additive	WAPL (Wings apart-like protein regulation of heterochromatin) protein [Source:UniProtKB/TrEMBL;Acc:Q9C951]
AT1G61580	ARP2	dry-6HAI	down	T+	60S ribosomal protein L3-2 [Source:UniProtKB/Swiss-Prot;Acc:P22738]
AT1G61690		dry-6HAI	up	additive	At1g61690 [Source:UniProtKB/TrEMBL;Acc:Q6NPS1]
AT1G61790	OST3B	dry-6HAI	down	R-	Probable dolichyl-diphosphooligosaccharide--protein glycosyltransferase subunit 3B [Source:UniProtKB/Swiss-Prot;Acc:Q9SYB5]
AT1G61800	GPT2	dry-6HAI	down	T+	glucose-6-phosphate/phosphate translocator 2 [Source:TAIR;Acc:AT1G61800]
AT1G61900		dry-6HAI	up	additive	Uncharacterized GPI-anchored protein At1g61900 [Source:UniProtKB/Swiss-Prot;Acc:Q8GUI4]
AT1G61980		dry-6HAI	up	T+R+	At1g61980 [Source:UniProtKB/TrEMBL;Acc:O80703]
AT1G62020		dry-6HAI	down	T+	Coatomer subunit alpha [Source:UniProtKB/TrEMBL;Acc:A0A178WAY4]
AT1G62290	APA2	dry-6HAI	up	T-	Aspartic proteinase A2 [Source:UniProtKB/Swiss-Prot;Acc:Q8VYL3]
AT1G62420		dry-6HAI	up	T-R-	DUF506 family protein (DUF506) [Source:UniProtKB/TrEMBL;Acc:O48807]
AT1G62640	KAS III	dry-6HAI	down	T+R-	3-oxoacyl-[acyl-carrier-protein] synthase III, chloroplastic [Source:UniProtKB/Swiss-Prot;Acc:P49243]
AT1G62710	bVPE	dry-6HAI	up	T-	Vacuolar-processing enzyme beta-isozyme [Source:UniProtKB/Swiss-Prot;Acc:Q39044]
AT1G62750	CPEFG	dry-6HAI	down	additive	Elongation factor G, chloroplastic [Source:UniProtKB/Swiss-Prot;Acc:Q9SI75]
AT1G62790		dry-6HAI	down	T+	At1g62790 [Source:UniProtKB/TrEMBL;Acc:Q6NLF7]
AT1G62820	CML14	dry-6HAI	down	additive	Probable calcium-binding protein CML14 [Source:UniProtKB/Swiss-Prot;Acc:Q8VZ50]
AT1G62850		dry-6HAI	down	T+	Class I peptide chain release factor [Source:UniProtKB/TrEMBL;Acc:Q84JF2]
AT1G63050	LPLAT2	dry-6HAI	up	R+	LPLAT2 [Source:UniProtKB/TrEMBL;Acc:A0A178WEX3]
AT1G63120	RBL2	dry-6HAI	up	T-	RHOMBOID-like protein 2 [Source:UniProtKB/Swiss-Prot;Acc:Q9CAN1]
AT1G63240		dry-6HAI	up	T-	Uncharacterized protein At1g63240 [Source:UniProtKB/TrEMBL;Acc:Q949Y1]
AT1G63270	ABCI1	dry-6HAI	up	additive	ABC transporter I family member 1 [Source:UniProtKB/Swiss-Prot;Acc:Q9C8T1]
AT1G63610		dry-6HAI	down	additive	At1g63610 [Source:UniProtKB/TrEMBL;Acc:Q9CAC8]
AT1G63810		dry-6HAI	down	T+R+	Nucleolar protein [Source:UniProtKB/TrEMBL;Acc:Q0WVM5]
AT1G63840		dry-6HAI	down	additive	At1g63840/T12P18_14 [Source:UniProtKB/TrEMBL;Acc:Q9CAJ8]
AT1G63900	SP1	dry-6HAI	up	additive	E3 ubiquitin-protein ligase SP1 [Source:UniProtKB/Swiss-Prot;Acc:Q8L7N4]
AT1G63940	MDAR5	dry-6HAI	down	T+	MDAR6 [Source:UniProtKB/TrEMBL;Acc:A0A178WFH3]
AT1G63980		dry-6HAI	up	R+	At1g63980/F22C12_9 [Source:UniProtKB/TrEMBL;Acc:Q940M0]
AT1G64050		dry-6HAI	up	R+	F22C12.19 [Source:UniProtKB/TrEMBL;Acc:Q9SH55]
AT1G64090	RTNLB3	dry-6HAI	down	T+	Reticulon-like protein [Source:UniProtKB/TrEMBL;Acc:F4I596]
AT1G64110		dry-6HAI	up	T-	p-loop containing nucleoside triphosphate hydrolases superfamily protein [Source:UniProtKB/TrEMBL;Acc:F4I5A3]
AT1G64140		dry-6HAI	up	R+	F22C12.10 [Source:UniProtKB/TrEMBL;Acc:Q9SH64]
AT1G64220	TOM7-2	dry-6HAI	down	T+R+	Mitochondrial import receptor subunit TOM7-2 [Source:UniProtKB/Swiss-Prot;Acc:Q3ECI7]
AT1G64330		dry-6HAI	up	additive	At1g64330 [Source:UniProtKB/TrEMBL;Acc:Q9C7V7]
AT1G64510		dry-6HAI	down	R-	Translation elongation factor EF1B/ribosomal protein S6 family protein [Source:TAIR;Acc:AT1G64510]
AT1G64610		dry-6HAI	up	T-	Transducin/WD40 repeat-like superfamily protein [Source:UniProtKB/TrEMBL;Acc:Q8VZK1]
AT1G64810	APO1	dry-6HAI	up	T-	APO RNA-binding protein (DUF794) [Source:UniProtKB/TrEMBL;Acc:F4I896]
AT1G64880		dry-6HAI	down	T+	At1g64880 [Source:UniProtKB/TrEMBL;Acc:Q6GKU7]
AT1G64970	VTE4	dry-6HAI	down	T+R-	Tocopherol O-methyltransferase, chloroplastic [Source:UniProtKB/Swiss-Prot;Acc:Q9ZSK1]
AT1G65020		dry-6HAI	up	R+	At1g65020 [Source:UniProtKB/TrEMBL;Acc:Q5XF12]
AT1G65032		dry-6HAI	up	additive	unknown protein; FUNCTIONS IN: molecular_function unknown; INVOLVED IN: biological_process unknown; LOCATED IN: cellular_component unknown; Ha. [Source:TAIR;Acc:AT1G65032]
AT1G65280		dry-6HAI	up	R+	DNAJ heat shock N-terminal domain-containing protein [Source:UniProtKB/TrEMBL;Acc:Q0WVU7]
AT1G65520	ECI1	dry-6HAI	down	additive	Enoyl-CoA delta isomerase 1, peroxisomal [Source:UniProtKB/Swiss-Prot;Acc:O04469]
AT1G65580	IP5P15	dry-6HAI	up	additive	Type II inositol polyphosphate 5-phosphatase 15 [Source:UniProtKB/Swiss-Prot;Acc:Q84W55]
AT1G65660	SMP1	dry-6HAI	up	R+	SMP1 [Source:UniProtKB/TrEMBL;Acc:A0A178W8X4]
AT1G65930	CICDH	dry-6HAI	down	additive	Isocitrate dehydrogenase [NADP] [Source:UniProtKB/TrEMBL;Acc:A0A178W7K0]
AT1G66340	ETR1	dry-6HAI	up	T-	Ethylene receptor 1 [Source:UniProtKB/Swiss-Prot;Acc:P49333]
AT1G66470	BHLH83	dry-6HAI	down	T+	RHD6 [Source:UniProtKB/TrEMBL;Acc:A0A178W430]
AT1G66650		dry-6HAI	up	R+	E3 ubiquitin-protein ligase SINA-like 4 [Source:UniProtKB/Swiss-Prot;Acc:Q9C9M0]
AT1G66660		dry-6HAI	up	R+	E3 ubiquitin-protein ligase [Source:UniProtKB/TrEMBL;Acc:F4IEX9]
AT1G67090	RBCS-1A	dry-6HAI	down	additive	Ribulose bisphosphate carboxylase small chain [Source:UniProtKB/TrEMBL;Acc:A0A178WD57]
AT1G67250		dry-6HAI	down	additive	At1g67250 [Source:UniProtKB/TrEMBL;Acc:Q94B05]
AT1G67340		dry-6HAI	up	T-	F-box protein At1g67340 [Source:UniProtKB/Swiss-Prot;Acc:Q9FYF9]
AT1G67360		dry-6HAI	down	T+	REF/SRPP-like protein At1g67360 [Source:UniProtKB/Swiss-Prot;Acc:Q9FYF7]
AT1G67580		dry-6HAI	up	additive	Protein kinase superfamily protein [Source:UniProtKB/TrEMBL;Acc:Q9CAG1]
AT1G67600		dry-6HAI	up	additive	Acid phosphatase/vanadium-dependent haloperoxidase-related protein [Source:UniProtKB/TrEMBL;Acc:Q9FXC5]
AT1G67700	HHL1	dry-6HAI	down	additive	Protein HHL1, chloroplastic [Source:UniProtKB/Swiss-Prot;Acc:Q8LDL0]
AT1G67740	PSBY	dry-6HAI	down	T+R-	Putative uncharacterized protein [Source:UniProtKB/TrEMBL;Acc:Q549N8]
AT1G67820		dry-6HAI	up	additive	PP2C-type phosphatase AP2C4 [Source:UniProtKB/TrEMBL;Acc:F6LPR4]
AT1G68140		dry-6HAI	up	T-R+	Zinc finger/BTB domain protein, putative (DUF1644) [Source:UniProtKB/TrEMBL;Acc:Q9C9X8]
AT1G68185		dry-6HAI	up	additive	Ubiquitin-like superfamily protein [Source:TAIR;Acc:AT1G68185]
AT1G68220		dry-6HAI	up	T-	Aerobic coproporphyrinogen-III oxidase (DUF1218) [Source:UniProtKB/TrEMBL;Acc:Q9C9F7]
AT1G68300		dry-6HAI	down	R-	Adenine nucleotide alpha hydrolases-like superfamily protein [Source:UniProtKB/TrEMBL;Acc:Q9C9G5]
AT1G68360	GIS3	dry-6HAI	down	T+	Zinc finger protein GIS3 [Source:UniProtKB/Swiss-Prot;Acc:Q9C9H1]
AT1G68370	ATJ15	dry-6HAI	down	additive	At1g68370 [Source:UniProtKB/TrEMBL;Acc:Q1H5A8]
AT1G68560	XYL1	dry-6HAI	down	T+	Alpha-xylosidase 1 [Source:UniProtKB/Swiss-Prot;Acc:Q9S7Y7]
AT1G68580		dry-6HAI	up	additive	Agenet and bromo-adjacent homology (BAH) domain-containing protein [Source:UniProtKB/TrEMBL;Acc:Q8L7Q0]
AT1G68590		dry-6HAI	down	T+R-	30S ribosomal protein 3-1, chloroplastic [Source:UniProtKB/Swiss-Prot;Acc:Q9SX22]
AT1G68670	HHO2	dry-6HAI	up	T-	Transcription factor HHO2 [Source:UniProtKB/Swiss-Prot;Acc:Q8VZS3]
AT1G68760	NUDT1	dry-6HAI	down	T+	Nudix hydrolase 1 [Source:UniProtKB/Swiss-Prot;Acc:Q9CA40]
AT1G69010	BIM2	dry-6HAI	up	T-	Transcription factor BIM2 [Source:UniProtKB/Swiss-Prot;Acc:Q9CAA4]
AT1G69040	ACR4	dry-6HAI	down	R-	ACT domain repeat 4 [Source:UniProtKB/TrEMBL;Acc:F4I0I7]
AT1G69295	PDCB4	dry-6HAI	up	T-R-	PLASMODESMATA CALLOSE-BINDING PROTEIN 4 [Source:UniProtKB/Swiss-Prot;Acc:Q93V72]
AT1G69600	ZHD11	dry-6HAI	up	R+	Zinc-finger homeodomain protein 11 [Source:UniProtKB/Swiss-Prot;Acc:Q9SEZ1]
AT1G69680		dry-6HAI	up	R+	At1g69680/T6C23_12 [Source:UniProtKB/TrEMBL;Acc:Q94C15]
AT1G69740	HEMB1	dry-6HAI	down	R-	Delta-aminolevulinic acid dehydratase 1, chloroplastic [Source:UniProtKB/Swiss-Prot;Acc:Q9SFH9]
AT1G69790	PBL18	dry-6HAI	up	T-R-	Probable serine/threonine-protein kinase PBL18 [Source:UniProtKB/Swiss-Prot;Acc:Q5XF79]
AT1G69800		dry-6HAI	up	T-R-	Cystathionine beta-synthase (CBS) protein [Source:TAIR;Acc:AT1G69800]
AT1G69850	NPF4.6	dry-6HAI	down	T+	Protein NRT1/ PTR FAMILY 4.6 [Source:UniProtKB/Swiss-Prot;Acc:Q8H157]
AT1G69935	SHW1	dry-6HAI	up	T-	Protein SHORT HYPOCOTYL IN WHITE LIGHT 1 [Source:UniProtKB/Swiss-Prot;Acc:F4I3V6]
AT1G69960	PP2A5	dry-6HAI	up	additive	Serine/threonine-protein phosphatase PP2A-5 catalytic subunit [Source:UniProtKB/Swiss-Prot;Acc:O04951]
AT1G70160		dry-6HAI	up	T-	Zinc finger MYND domain protein [Source:UniProtKB/TrEMBL;Acc:Q9C5K0]
AT1G70420		dry-6HAI	up	T-R-	At1g70420/F17O7_4 [Source:UniProtKB/TrEMBL;Acc:O64594]
AT1G70490	ARF2-A	dry-6HAI	down	T+	ADP-ribosylation factor 2-B [Source:UniProtKB/Swiss-Prot;Acc:P0DH91]
AT1G70580	GGAT2	dry-6HAI	up	T-	Glutamate--glyoxylate aminotransferase 2 [Source:UniProtKB/Swiss-Prot;Acc:Q9S7E9]
AT1G70590		dry-6HAI	up	T-	F-box protein At1g70590 [Source:UniProtKB/Swiss-Prot;Acc:Q94C27]
AT1G70600	RPL27AC	dry-6HAI	down	T+	60S ribosomal protein L27a-3 [Source:UniProtKB/Swiss-Prot;Acc:P49637]
AT1G70770		dry-6HAI	down	T+	AT1G70770 protein [Source:UniProtKB/TrEMBL;Acc:Q9S791]
AT1G70780		dry-6HAI	up	additive	At1g70780/F5A18_4 [Source:UniProtKB/TrEMBL;Acc:Q9S812]
AT1G70810	CAR7	dry-6HAI	up	T-	Protein C2-DOMAIN ABA-RELATED 7 [Source:UniProtKB/Swiss-Prot;Acc:Q9SSL1]
AT1G70985		dry-6HAI	up	T-	Hydroxyproline-rich glycoprotein family protein [Source:UniProtKB/TrEMBL;Acc:Q8LGG2]
AT1G71100	RPI1	dry-6HAI	down	T+	Probable ribose-5-phosphate isomerase 1 [Source:UniProtKB/Swiss-Prot;Acc:Q9C998]
AT1G71140	DTX14	dry-6HAI	up	T+R+	Protein DETOXIFICATION 14 [Source:UniProtKB/Swiss-Prot;Acc:Q9C994]
AT1G71170		dry-6HAI	down	T+	Probable 3-hydroxyisobutyrate dehydrogenase-like 2, mitochondrial [Source:UniProtKB/Swiss-Prot;Acc:Q9C991]
AT1G71350		dry-6HAI	up	additive	Eukaryotic translation initiation factor SUI1 family protein [Source:UniProtKB/TrEMBL;Acc:Q0WUR1]
AT1G71500		dry-6HAI	down	additive	Rieske (2Fe-2S) domain-containing protein [Source:UniProtKB/TrEMBL;Acc:Q9C9I7]
AT1G71730		dry-6HAI	up	R+	F14O23.11 protein [Source:UniProtKB/TrEMBL;Acc:Q9M9H3]
AT1G71800	CSTF64	dry-6HAI	down	additive	Cleavage stimulating factor 64 [Source:UniProtKB/Swiss-Prot;Acc:Q9M9G6]
AT1G71860	PTP1	dry-6HAI	down	T+	Protein-tyrosine-phosphatase PTP1 [Source:UniProtKB/Swiss-Prot;Acc:O82656]
AT1G71865		dry-6HAI	up	T-	PyrD [Source:UniProtKB/TrEMBL;Acc:Q8GW89]
AT1G71980	RMR2	dry-6HAI	down	additive	Receptor homology region, transmembrane domain- and RING domain-containing protein 2 [Source:UniProtKB/Swiss-Prot;Acc:Q8VZ14]
AT1G72010	TCP22	dry-6HAI	down	additive	Transcription factor TCP22 [Source:UniProtKB/Swiss-Prot;Acc:Q9C7G4]
AT1G72100		dry-6HAI	up	T-R-	Late embryogenesis abundant domain-containing protein / LEA domain-containing protein [Source:UniProtKB/TrEMBL;Acc:Q9C7H3]
AT1G72150	PATL1	dry-6HAI	down	T+	Patellin-1 [Source:UniProtKB/Swiss-Prot;Acc:Q56WK6]
AT1G72170		dry-6HAI	down	R-	MICOS complex subunit, putative (DUF543) [Source:UniProtKB/TrEMBL;Acc:Q8GWC7]
AT1G72210	BHLH96	dry-6HAI	up	T-R-	Transcription factor bHLH96 [Source:UniProtKB/Swiss-Prot;Acc:Q9C7T4]
AT1G72630	EFL2	dry-6HAI	up	T-	Protein ELF4-LIKE 2 [Source:UniProtKB/Swiss-Prot;Acc:Q94BS8]
AT1G72650	TRFL6	dry-6HAI	up	additive	TRF-like 6 [Source:UniProtKB/TrEMBL;Acc:F4IDF1]
AT1G72710	CKL2	dry-6HAI	up	T-	Casein kinase 1-like protein 2 [Source:UniProtKB/Swiss-Prot;Acc:Q9CAI5]
AT1G72750	TIM23-2	dry-6HAI	down	T+R+	Mitochondrial import inner membrane translocase subunit TIM23 [Source:UniProtKB/TrEMBL;Acc:A0A178W370]
AT1G73100	SUVH3	dry-6HAI	down	T+	Histone-lysine N-methyltransferase, H3 lysine-9 specific SUVH3 [Source:UniProtKB/Swiss-Prot;Acc:Q9C5P4]
AT1G73120		dry-6HAI	down	T+R-	At1g73120 [Source:UniProtKB/TrEMBL;Acc:Q9CAS9]
AT1G73150	GTE3	dry-6HAI	up	additive	GTE3 [Source:UniProtKB/TrEMBL;Acc:A0A178W401]
AT1G73240		dry-6HAI	up	additive	Nucleoporin protein Ndc1-Nup protein [Source:UniProtKB/TrEMBL;Acc:Q8LAF4]
AT1G73350		dry-6HAI	up	additive	unknown protein; FUNCTIONS IN: molecular_function unknown; INVOLVED IN: biological_process unknown; LOCATED IN: nucleus; EXPRESSED IN: 25 plant structures; EXPRESSED DURING: 15 growth stages; Ha. [Source:TAIR;Acc:AT1G73350]
AT1G73380		dry-6HAI	up	additive	Uncharacterized protein At1g73380 [Source:UniProtKB/TrEMBL;Acc:Q9FX33]
AT1G73540	NUDT21	dry-6HAI	down	R-	Nudix hydrolase 21, chloroplastic [Source:UniProtKB/Swiss-Prot;Acc:Q8VY81]
AT1G73710		dry-6HAI	up	R+	Pentatricopeptide repeat-containing protein At1g73710 [Source:UniProtKB/Swiss-Prot;Acc:Q9C9U0]
AT1G73960	TAF2	dry-6HAI	up	T-R+	Transcription initiation factor TFIID subunit 2 [Source:UniProtKB/Swiss-Prot;Acc:Q8LPF0]
AT1G74030	ENO1	dry-6HAI	down	T+R-	Enolase 1, chloroplastic [Source:UniProtKB/Swiss-Prot;Acc:Q9C9C4]
AT1G74240		dry-6HAI	up	R+	Mitochondrial substrate carrier family protein [Source:UniProtKB/TrEMBL;Acc:Q8GYH1]
AT1G74470	CHLP	dry-6HAI	down	R-	Geranylgeranyl diphosphate reductase, chloroplastic [Source:UniProtKB/Swiss-Prot;Acc:Q9CA67]
AT1G74500	PRE3	dry-6HAI	down	T+	Transcription factor PRE3 [Source:UniProtKB/Swiss-Prot;Acc:Q9CA64]
AT1G74510		dry-6HAI	down	T+	F-box/kelch-repeat protein At1g74510 [Source:UniProtKB/Swiss-Prot;Acc:Q9CA63]
AT1G74690	IQD31	dry-6HAI	down	R-	Protein IQ-DOMAIN 31 [Source:UniProtKB/Swiss-Prot;Acc:Q8L4D8]
AT1G74720	QKY	dry-6HAI	down	T+	Protein QUIRKY [Source:UniProtKB/Swiss-Prot;Acc:B8XCH5]
AT1G74730		dry-6HAI	down	additive	Transmembrane protein, putative (DUF1118) [Source:UniProtKB/TrEMBL;Acc:Q94F10]
AT1G74850	PTAC2	dry-6HAI	down	additive	PTAC2 [Source:UniProtKB/TrEMBL;Acc:A0A178WNJ2]
AT1G74860		dry-6HAI	up	T-	At1g74860 [Source:UniProtKB/TrEMBL;Acc:Q9SSG6]
AT1G74920	ALDH10A8	dry-6HAI	down	T+	ALDH10A8 [Source:UniProtKB/TrEMBL;Acc:A0A178W4Y2]
AT1G74940	FLZ13	dry-6HAI	down	T+R+	FCS-Like Zinc finger 13 [Source:UniProtKB/Swiss-Prot;Acc:Q8GRN0]
AT1G74970	RPS9	dry-6HAI	down	additive	30S ribosomal protein S9, chloroplastic [Source:UniProtKB/Swiss-Prot;Acc:Q9XJ27]
AT1G75080	BZR1	dry-6HAI	down	T+	Protein BRASSINAZOLE-RESISTANT 1 [Source:UniProtKB/Swiss-Prot;Acc:Q8S307]
AT1G75240	ZHD5	dry-6HAI	down	T+R+	ZHD5 [Source:UniProtKB/TrEMBL;Acc:A0A178WFZ4]
AT1G75370		dry-6HAI	up	additive	Sec14p-like phosphatidylinositol transfer family protein [Source:UniProtKB/TrEMBL;Acc:F4HZ25]
AT1G75670		dry-6HAI	up	additive	DNA-directed RNA polymerase [Source:UniProtKB/TrEMBL;Acc:Q8H1F8]
AT1G75800		dry-6HAI	up	T-	At1g75800/T4O12_2 [Source:UniProtKB/TrEMBL;Acc:Q9LQT4]
AT1G75810		dry-6HAI	up	T-	At1g75810 [Source:UniProtKB/TrEMBL;Acc:Q9LQT3]
AT1G75840	ARAC5	dry-6HAI	down	T+	Rac-like GTP-binding protein ARAC5 [Source:UniProtKB/Swiss-Prot;Acc:Q38937]
AT1G75860		dry-6HAI	up	T-	unknown protein; BEST Arabidopsis thaliana protein match is: unknown protein (TAIR:AT1G20100.1); Ha. [Source:TAIR;Acc:AT1G75860]
AT1G76080	CDSP32	dry-6HAI	down	R-	CDSP32 [Source:UniProtKB/TrEMBL;Acc:A0A178WHK1]
AT1G76150	ECH2	dry-6HAI	up	additive	Enoyl-CoA hydratase 2, peroxisomal [Source:UniProtKB/Swiss-Prot;Acc:Q8VYI3]
AT1G76350	NLP5	dry-6HAI	up	additive	Protein NLP5 [Source:UniProtKB/Swiss-Prot;Acc:Q9SFW8]
AT1G76405	OEP21B	dry-6HAI	down	T+	Outer envelope pore protein 21B, chloroplastic [Source:UniProtKB/Swiss-Prot;Acc:Q9FPG2]
AT1G76510		dry-6HAI	up	R+	ARID/BRIGHT DNA-binding domain-containing protein [Source:UniProtKB/TrEMBL;Acc:F4I2F0]
AT1G76700	ATJ10	dry-6HAI	up	T-	Chaperone protein dnaJ 10 [Source:UniProtKB/Swiss-Prot;Acc:Q8GYX8]
AT1G76760	ATY1	dry-6HAI	up	T-	TY1 [Source:UniProtKB/TrEMBL;Acc:A0A178WE50]
AT1G76790	IGMT5	dry-6HAI	down	T+R-	Indole glucosinolate O-methyltransferase 5 [Source:UniProtKB/Swiss-Prot;Acc:Q9SRD4]
AT1G76860	LSM3B	dry-6HAI	up	R+	LSM3B [Source:UniProtKB/TrEMBL;Acc:A0A178WQ75]
AT1G76900	TULP1	dry-6HAI	up	additive	Tubby-like F-box protein [Source:UniProtKB/TrEMBL;Acc:A0A178WI43]
AT1G76920	SKIP15	dry-6HAI	down	T+	SKP1-interacting partner 15 [Source:UniProtKB/Swiss-Prot;Acc:O49279]
AT1G76980		dry-6HAI	up	T-	At1g76980 [Source:UniProtKB/TrEMBL;Acc:O49284]
AT1G76990	ACR3	dry-6HAI	up	T-	ACR3 [Source:UniProtKB/TrEMBL;Acc:A0A178W888]
AT1G77000	SKP2B	dry-6HAI	up	T-R-	F-box protein SKP2B [Source:UniProtKB/Swiss-Prot;Acc:O49286]
AT1G77122		dry-6HAI	up	additive	At1g77122 [Source:UniProtKB/TrEMBL;Acc:Q56XE2]
AT1G77370		dry-6HAI	up	T-	Glutaredoxin family protein [Source:TAIR;Acc:AT1G77370]
AT1G77450	NAC032	dry-6HAI	up	T-	NAC032 [Source:UniProtKB/TrEMBL;Acc:A0A178WMH1]
AT1G77550		dry-6HAI	down	T+R+	At1g77550 [Source:UniProtKB/TrEMBL;Acc:Q6IDC7]
AT1G77670		dry-6HAI	down	T+R+	At1g77670 [Source:UniProtKB/TrEMBL;Acc:Q9CAP1]
AT1G77750	RPS13	dry-6HAI	down	T+	Small ribosomal subunit protein S13, mitochondrial [Source:UniProtKB/Swiss-Prot;Acc:Q9CA19]
AT1G77760	NIA1	dry-6HAI	down	T+R+	Nitrate reductase [Source:UniProtKB/TrEMBL;Acc:A0A178WBR8]
AT1G77880		dry-6HAI	down	additive	Putative F-box protein At1g77880 [Source:UniProtKB/Swiss-Prot;Acc:Q9SH13]
AT1G77885		dry-6HAI	down	T+	Putative uncharacterized protein [Source:UniProtKB/TrEMBL;Acc:Q3E7C8]
AT1G77950	AGL67	dry-6HAI	up	T-	AGAMOUS-like 67 [Source:UniProtKB/TrEMBL;Acc:F4I8L6]
AT1G78040		dry-6HAI	down	R-	Allergen, putative [Source:UniProtKB/TrEMBL;Acc:Q8LD45]
AT1G78170		dry-6HAI	down	T+R+	E3 ubiquitin-protein ligase [Source:UniProtKB/TrEMBL;Acc:Q84JP5]
AT1G78280		dry-6HAI	up	T-	F-box protein At1g78280 [Source:UniProtKB/Swiss-Prot;Acc:Q9M9E8]
AT1G78290	SRK2C	dry-6HAI	down	T+R+	SRK2C [Source:UniProtKB/TrEMBL;Acc:A0A178W6S8]
AT1G78340	GSTU22	dry-6HAI	down	T+	Glutathione S-transferase U22 [Source:UniProtKB/Swiss-Prot;Acc:Q8GYM1]
AT1G78420	DA2	dry-6HAI	up	T-	E3 ubiquitin-protein ligase DA2 [Source:UniProtKB/Swiss-Prot;Acc:Q93YV5]
AT1G78780		dry-6HAI	up	additive	pathogenesis-related family protein [Source:TAIR;Acc:AT1G78780]
AT1G78810		dry-6HAI	down	T+	Uncharacterized protein At1g78810; F9K20.15 [Source:UniProtKB/TrEMBL;Acc:Q8W461]
AT1G78920	AVPL1	dry-6HAI	up	additive	Pyrophosphate-energized membrane proton pump 2 [Source:UniProtKB/Swiss-Prot;Acc:Q56ZN6]
AT1G79040	PSBR	dry-6HAI	down	additive	Photosystem II 10 kDa polypeptide, chloroplastic [Source:UniProtKB/Swiss-Prot;Acc:P27202]
AT1G79270	ECT8	dry-6HAI	up	T-	Evolutionarily conserved C-terminal region 8 [Source:UniProtKB/TrEMBL;Acc:Q9FPE7]
AT1G79280	NUA	dry-6HAI	up	R+	nuclear pore anchor [Source:TAIR;Acc:AT1G79280]
AT1G79490	EMB2217	dry-6HAI	up	additive	Pentatricopeptide repeat-containing protein At1g79490, mitochondrial [Source:UniProtKB/Swiss-Prot;Acc:Q9SAK0]
AT1G79870	HPR2	dry-6HAI	down	additive	Glyoxylate/hydroxypyruvate reductase A HPR2 [Source:UniProtKB/Swiss-Prot;Acc:Q9CA90]
AT1G79880	LA2	dry-6HAI	up	R+	La protein 2 [Source:UniProtKB/Swiss-Prot;Acc:Q0V7U7]
AT1G79970		dry-6HAI	down	additive	At1g79970/F19K16.7 [Source:UniProtKB/TrEMBL;Acc:Q9CA98]
AT1G80090	PV42B	dry-6HAI	up	T-R-	SNF1-related protein kinase regulatory subunit gamma-like PV42b [Source:UniProtKB/Swiss-Prot;Acc:Q8GXI9]
AT1G80340	GA3OX2	dry-6HAI	down	T+	Gibberellin 3-beta-dioxygenase 2 [Source:UniProtKB/Swiss-Prot;Acc:Q9ZT84]
AT1G80460	GLPK	dry-6HAI	down	T+	Glycerol kinase [Source:UniProtKB/Swiss-Prot;Acc:Q9M8L4]
AT1G80610		dry-6HAI	up	T-	At1g80610/T21F11_6 [Source:UniProtKB/TrEMBL;Acc:Q8VYI7]
AT1G80640		dry-6HAI	down	T+R+	Probable receptor-like protein kinase At1g80640 [Source:UniProtKB/Swiss-Prot;Acc:Q0V7T5]
AT1G80770	PDE318	dry-6HAI	down	additive	P-loop containing nucleoside triphosphate hydrolases superfamily protein [Source:TAIR;Acc:AT1G80770]
AT1G80780		dry-6HAI	up	additive	Polynucleotidyl transferase, ribonuclease H-like superfamily protein [Source:UniProtKB/TrEMBL;Acc:F4HU15]
AT1G80830	NRAMP1	dry-6HAI	up	R+	Metal transporter Nramp1 [Source:UniProtKB/Swiss-Prot;Acc:Q9SAH8]
AT1G80890		dry-6HAI	up	T-	At1g80890 [Source:UniProtKB/TrEMBL;Acc:Q9SAH1]
AT2G01100		dry-6HAI	up	T-	AT2G01100 protein [Source:UniProtKB/TrEMBL;Acc:Q9SJV6]
AT2G01140	FBA3	dry-6HAI	down	T+	Fructose-bisphosphate aldolase 3, chloroplastic [Source:UniProtKB/Swiss-Prot;Acc:Q9ZU52]
AT2G01220		dry-6HAI	up	T-	Nucleotidylyl transferase superfamily protein [Source:UniProtKB/TrEMBL;Acc:Q8L845]
AT2G01250	RPL7B	dry-6HAI	down	T+	60S ribosomal protein L7-2 [Source:UniProtKB/Swiss-Prot;Acc:P60040]
[truncated: 2,630 more rows]

[truncated: 5 more sheets: Supplemental table 10, Supplemental table 11, Supplemental table 12, Supplemental table 13, Supplemental table 14]
